# Supplementary material for: Inducing controlled cell cycle arrest and re-entry during asexual proliferation of Plasmodium falciparum malaria parasites
Source: Sci Rep. 2018 Nov 8;8:16581. doi: 10.1038/s41598-018-34964-w (PMC6224408; doi:10.1038/s41598-018-34964-w)
Supplement: Supplementary file 2 — Supplementary file S1 [file 41598_2018_34964_MOESM2_ESM.xlsx]

## Sheet: Full dataset logFC
Full transcriptome dataset (log2 FC values) for the arrested phenotype (T/U) and temporal evaluation of re-entry into the cell cycle (RE1, RE2, RE3 (Re/A)). Differentially expressed genes are indicated as green for logFC<-0.5 and red for log FC>0.5
Pf gene ID (www.plasmodb.org)	Previous ID	PlasmoDB annotation (www.plasmodb.org) PlasmoDBv33	Pf Arrested transcriptome		Pf RE1 transcriptome	Pf RE2 transcriptome	Pf RE3 transcriptome
PF3D7_1228600	PFL1385c	merozoite surface protein 9	-4.40588		0.0978346	0.284475	3.72504
PF3D7_0929400	PFI1445w	high molecular weight rhoptry protein 2	-4.23048		0.143699	0.413844	3.59301
PF3D7_0206800	PFB0300c	merozoite surface protein 2	-4.34277		-0.104489	0.14036	3.56441
PF3D7_1035200	PF10_0343	S-antigen	-5.14749		-0.0806265	0.341843	3.44224
PF3D7_1335100	PF13_0197	merozoite surface protein 7	-4.5938		-0.0770687	0.378556	3.40685
PF3D7_0508000	PFE0395c	6-cysteine protein	-3.48338		0.0661767	0.597065	3.40319
PF3D7_0930300	PFI1475w	merozoite surface protein 1	-4.09168		0.0672302	1.03955	3.36793
PF3D7_0935800	PFI1730w	cytoadherence linked asexual protein 9	-3.43972		-0.162527	0.378968	3.36667
PF3D7_0207600	PFB0340c	serine repeat antigen 5	-5.0275		-0.207782	0.484848	3.35456
PF3D7_1348700	MAL13P1.245	WD repeat-containing protein 16, putative	-2.88563		-0.248733	0.305111	3.28737
PF3D7_0934800	PFI1685w	cAMP-dependent protein kinase catalytic subunit	-2.95668		0.108004	0.586379	3.27853
PF3D7_0100800	PFA0040w	rifin	-1.65903		-0.389526	1.04693	3.18657
PF3D7_0508100	PFE0400w	SET domain protein, putative	-3.54338		0.174176	0.700554	3.15772
PF3D7_0404900	PFD0240c	6-cysteine protein	-2.42239		0.286038	1.03116	3.13146
PF3D7_1141800	PF11_0429	EELM2 domain-containing protein, putative	-3.24631		0.0113867	0.365723	3.10718
PF3D7_1252100	PFL2505c	rhoptry neck protein 3	-2.75063		-0.550218	-0.171677	3.06147
PF3D7_0302500	PFC0120w	cytoadherence linked asexual protein 3.1	-4.36918		-0.226644	-0.455486	3.0519
PF3D7_0905500	PFI0270w	conserved Plasmodium protein, unknown function	-3.22		-0.443625	0.303695	3.04718
PF3D7_0506900	PFE0340c	rhomboid protease ROM4	-3.16671		-0.236859	0.263577	3.02671
PF3D7_1029900	PF10_0292	conserved Plasmodium protein, unknown function	-2.90482		-0.116775	0.380653	2.94042
PF3D7_0207400	PFB0330c	serine repeat antigen 7	-3.64391		-0.17272	1.17303	2.9236
PF3D7_1033900	PF10_0330	ubiquitin-conjugating enzyme, putative	-2.84203		0.351682	1.22362	2.89614
PF3D7_0207500	PFB0335c	serine repeat antigen 6	-4.21458		-0.055077	0.694417	2.87972
PF3D7_0905400	PFI0265c	high molecular weight rhoptry protein 3	-3.37477		-0.402337	-0.0185059	2.87902
PF3D7_0217500	PFB0815w	calcium-dependent protein kinase 1	-3.0317		-0.040713	0.99712	2.86702
PF3D7_0207700	PFB0345c	serine repeat antigen 4	-4.01858		-0.12026	0.586096	2.8511
PF3D7_1410400	PF14_0102	rhoptry-associated protein 1	-3.43939		0.0079852	-0.133925	2.83706
PF3D7_0612700	PFF0615c	6-cysteine protein	-2.65998		0.0111153	0.644954	2.82776
PF3D7_0216800	PFB0770c	conserved Plasmodium membrane protein, unknown function	-2.62959		-0.0286828	0.822875	2.82138
PF3D7_1238000	PFL1840w	COPI associated protein, putative	-2.13394		-0.00359823	0.359064	2.8156
PF3D7_0704500	MAL7P1.18	serine/threonine protein kinase, putative	-3.06087		-0.394696	-0.249524	2.79878
PF3D7_0604100	PFF0200c	transcription factor with AP2 domain(s)	-2.90041		-0.232511	-0.435244	2.7892
PF3D7_0606800	PFF0335c	probable protein, unknown function	-3.31543		0.148055	1.40983	2.78368
PF3D7_0831600	MAL7P1.229	cytoadherence linked asexual protein 8	-2.92111		-0.0345998	0.679044	2.77051
PF3D7_0207800	PFB0350c	serine repeat antigen 3	-2.96922		-0.00908042	0.631845	2.7529
PF3D7_0816100	MAL8P1.81	phosphopantothenoylcysteine decarboxylase, putative	-2.44333		0.146033	0.860945	2.75058
PF3D7_1364100	PF13_0338	6-cysteine protein	-3.92823		0.170928	1.06887	2.73297
PF3D7_1014000	PF10_0137	GDP-L-fucose synthase			0.0769119		2.72968
PF3D7_1035700	PF10_0348	duffy binding-like merozoite surface protein	-2.40869		-0.257347	0.47562	2.69672
PF3D7_1001600	PF10_0020	alpha/beta hydrolase, putative	-3.90251		1.10982	1.30086	2.68516
PF3D7_1361800	MAL13P1.308	conserved Plasmodium protein, unknown function	-3.35662		-0.184718	0.347016	2.67633
PF3D7_0104100	PFA0205w	conserved Plasmodium membrane protein, unknown function	-2.39934		0.078056	0.821784	2.61921
PF3D7_0609800	PFF0485c	palmitoyltransferase DHHC2, putative	-2.91311		0.0313002	0.364373	2.5877
PF3D7_1140400	PF11_0415	conserved Plasmodium protein, unknown function	-2.64882		0.166711	-0.172949	2.58134
PF3D7_0916300	PFI0800c	conserved Plasmodium protein, unknown function	-2.29895		0.121584	0.944205	2.57135
PF3D7_0607700	PFF0380w	conserved Plasmodium protein, unknown function	-3.0555		-0.296687	-0.163531	2.56708
PF3D7_0802800	PF08_0129	serine/threonine protein phosphatase 2B catalytic subunit A	-2.66793		-0.111798	0.736461	2.56692
PF3D7_0507200	PFE0355c	subtilisin-like protease 3	-2.59549		-0.0585423	0.446384	2.56361
PF3D7_0707300	MAL7P1.208	rhoptry-associated membrane antigen	-2.88507		-0.220016	-0.088654	2.56286
PF3D7_0501600	PFE0080c	rhoptry-associated protein 2	-3.05964		-0.14917	-0.384436	2.54158
PF3D7_1323700	MAL13P1.130	glideosome associated protein with multiple membrane spans 1	-2.75829		0.00520911	0.298518	2.53351
PF3D7_0717500	PF07_0072	calcium-dependent protein kinase 4	-2.44839		0.612802	1.44708	2.53291
PF3D7_1334600	PF13_0193	MSP7-like protein	-2.59802		-0.156394	0.518503	2.52817
PF3D7_1406800	PF14_0065	glideosome associated protein with multiple membrane spans 3	-2.84039		0.2111	0.754348	2.51683
PF3D7_0522600	PFE1130w	inner membrane complex protein	-2.45404		0.172368	0.743613	2.51034
PF3D7_1404300	PF14_0040	secreted ookinete adhesive protein, putative	-3.15645		-0.657336	0.220302	2.48018
PF3D7_0511200	PFE0555w	stearoyl-CoA desaturase	-3.38343		-0.011342	1.32708	2.47664
PF3D7_0725400	MAL7P1.141	conserved Plasmodium protein, unknown function	-2.31725		-0.241522	-0.0995711	2.47274
PF3D7_1235200	PFL1700c	V-type K+-independent H+-translocating inorganic pyrophosphatase	-2.33543		-0.0196307	-0.0572917	2.47114
PF3D7_1224100	PFL1160c	conserved Plasmodium protein, unknown function	-2.78177		0.614244	0.561969	2.44635
PF3D7_0501500	PFE0075c	rhoptry-associated protein 3	-3.26057		-0.140533	-0.0478866	2.44293
PF3D7_1035900	PF10_0351	probable protein, unknown function	-3.07685		-0.340111	-0.234733	2.42526
PF3D7_1009700	PF10_0094	tubulin--tyrosine ligase, putative	-1.78634		-0.00698169	0.121349	2.41726
PF3D7_0310400	PFC0435w	parasite-infected erythrocyte surface protein	-3.19456		0.0174575	0.492841	2.41036
PF3D7_1229300	PFL1415w	conserved Plasmodium protein, unknown function	-3.12247		0.12223	0.835318	2.40612
PF3D7_0914400	PFI0705w	conserved Plasmodium protein, unknown function	-2.37832		0.14413	0.440992	2.39557
PF3D7_0820600	MAL8P1.56	conserved Plasmodium membrane protein, unknown function	-2.45922		0.102217	0.467931	2.37894
PF3D7_0624500	PFF1180w	anaphase-promoting complex subunit 11, putative	-3.09095		0.623693	1.43288	2.37613
PF3D7_0209600	PFB0435c	transporter, putative	-2.46338		-0.125788	0.175004	2.37372
PF3D7_0717000	MAL7P1.82	conserved Plasmodium membrane protein, unknown function	-2.18222		0.160994	1.01823	2.34465
PF3D7_1007200	PF10_0071	rhoGAP GTPase, putative	-2.50787		0.313772	0.776058	2.33125
PF3D7_0105300	PFA0260c	cyclase-associated protein	-2.41892		0.280889	1.06757	2.31905
PF3D7_0612200	PFF0595c	leucine-rich repeat protein	-2.98444		-0.0285836	0.878687	2.29889
PF3D7_0935400	PFI1710w	gametocyte development protein 1	-2.3931		-0.0758269	0.951397	2.29782
PF3D7_0204100	PFB0190c	conserved Plasmodium protein, unknown function	-1.91611		0.0983431	0.211769	2.29451
PF3D7_0828900	PF08_0007	conserved Plasmodium protein, unknown function	-2.35467		0.0472923	0.792623	2.28089
PF3D7_1322500	MAL13P1.126	palmitoyltransferase DHHC5	-2.73025		0.241794	0.798429	2.28019
PF3D7_1128900	PF11_0300	conserved Plasmodium protein, unknown function	-2.31728		-0.0275321	0.130939	2.25967
PF3D7_0423500	PFD1110w	glideosome associated protein with multiple membrane spans 2	-2.766		-0.0815687	0.504364	2.25739
PF3D7_0803200	MAL8P1.146	filament assembling protein, putative	-2.67743		0.0821854	0.537319	2.24111
PF3D7_1410800	PF14_0106	ankyrin-repeat protein, putative	-1.70845		-0.25727	0.364352	2.22855
PF3D7_0918000	PFI0880c	glideosome-associated protein 50	-3.03335		0.129169	0.619855	2.22847
PF3D7_1306000	MAL13P1.29	conserved Plasmodium protein, unknown function	-1.83078		0.225501	0.691816	2.22599
PF3D7_1116000	PF11_0168	rhoptry neck protein 4	-2.48195		0.0962519	0.369279	2.22082
PF3D7_0630400	PFF1475c	conserved Plasmodium protein, unknown function	-2.33374		0.10075	0.238547	2.21586
PF3D7_1451700	PF14_0492	calcineurin subunit B	-2.39924		0.185734	1.13425	2.21252
PF3D7_0927500	PFI1350c	dynein light chain, putative	-1.09473				2.19414
PF3D7_1035300	PF10_0344	glutamate-rich protein	-2.00077		-0.173978	0.0178827	2.19092
PF3D7_0515700	PFE0785c	glideosome-associated protein 40, putative	-2.46007		-0.296063	0.191479	2.19052
PF3D7_0208000	PFB0360c	serine repeat antigen 1	-2.34125		-0.397643	0.565715	2.18997
PF3D7_0419400	PFD0940w	conserved Plasmodium protein, unknown function	-2.47471		-0.165219	-0.022672	2.1861
PF3D7_1205200	PFL0260c	HAD domain ookinete protein, putative	-2.20603		0.214334	0.370053	2.18492
PF3D7_0705100	PF07_0021	conserved Plasmodium protein, unknown function	-2.1246		-0.137251	0.163513	2.18403
PF3D7_0704100	MAL7P1.17	conserved Plasmodium membrane protein, unknown function	-2.4631		0.0271171	0.0404006	2.18278
PF3D7_0621100	PFF1020c	conserved Plasmodium protein, unknown function	-2.22218		0.0221252	0.581348	2.17323
PF3D7_1437300	PF14_0353	conserved Plasmodium protein, unknown function	-1.98853		0.319863	0.958317	2.16906
PF3D7_0404700	PFD0230c	dipeptidyl aminopeptidase 3	-1.66273		-0.0928165	0.0534804	2.15673
PF3D7_1223100	PFL1110c	cAMP-dependent protein kinase regulatory subunit	-2.20152		-0.0247813	0.598275	2.11893
PF3D7_1143200	PF11_0443	DnaJ protein, putative	-2.62188		-0.442471	0.281199	2.11802
PF3D7_1132800	PF11_0338	aquaglyceroporin	-2.02285		0.392433	1.37828	2.11524
PF3D7_1315300	PF13_0086	conserved Plasmodium protein, unknown function	-2.73338		-0.101538	0.414825	2.11208
PF3D7_1435600	PF14_0337	conserved Plasmodium protein, unknown function	-0.00582139		0.203363		2.10369
PF3D7_1330500	PF13_0164	conserved Plasmodium protein, unknown function	-2.29763		0.438621	1.13061	2.10082
PF3D7_0607600	PFF0375c	spindle assembly abnormal protein 6, putative	-2.152		0.179212	0.485823	2.09791
PF3D7_1327500	MAL13P1.152	conserved Plasmodium protein, unknown function	-2.39302		0.331534	0.642332	2.09576
PF3D7_0722200	MAL7P1.119	rhoptry-associated leucine zipper-like protein 1	-2.73945		-0.152941	-0.206855	2.08797
PF3D7_0806400	MAL8P1.133	glycosyltransferase family 28 protein, putative	-2.67673		0.00120409	0.429293	2.07966
PF3D7_1035600	PF10_0347	merozoite surface protein	-0.32854		-0.137119	0.147662	2.07925
PF3D7_0611600	PFF0570c	conserved Plasmodium protein, unknown function	-2.74957		0.161479	0.342835	2.07113
PF3D7_0829400	MAL8P1.8	prolyl 4-hydroxylase subunit alpha, putative	-2.53104		0.159686	0.927919	2.0404
PF3D7_1452000	PF14_0495	rhoptry neck protein 2	-2.3394		-0.258923	-0.306832	2.02743
PF3D7_1010300	PF10_0100	succinate dehydrogenase subunit 4, putative	-1.97308		0.175618	0.615453	2.02719
PF3D7_1227000	PFL1305c	conserved Plasmodium protein, unknown function	-2.57851		0.388648	0.698148	2.02597
PF3D7_1035100	PF10_0342	probable protein, unknown function	-1.83287		-0.166958	0.23923	2.02018
PF3D7_1121300	PF11_0220	tyrosine kinase-like protein	-2.7953		-0.0375231	0.391839	2.01423
PF3D7_0806300	MAL8P1.134	ferlin, putative	-1.51662		0.10241	0.0221039	2.0138
PF3D7_0936100	PFI1745c	early transcribed membrane protein	-2.01041		-0.100129	1.29318	2.01377
PF3D7_0407800	PFD0385w	conserved Plasmodium protein, unknown function	-2.45248		-0.254166	-0.148276	2.01177
PF3D7_1214100	PFL0685w	GPI ethanolamine phosphate transferase 3, putative	-2.58572		0.0817726	1.02179	1.99972
PF3D7_1335000	PF13_0196	MSP7-like protein	-0.723997				1.99614
PF3D7_0530300	PFE1515w	conserved Plasmodium membrane protein, unknown function	-1.87578		0.0821481	0.481357	1.98275
PF3D7_1308000	MAL13P1.38	conserved Plasmodium membrane protein, unknown function	-2.45083		0.0533444	0.396612	1.97848
PF3D7_1236800	PFL1780w	protein-S-isoprenylcysteine O-methyltransferase, putative	-2.61397		0.425586	1.19767	1.97664
PF3D7_1136200	PF11_0373	conserved Plasmodium protein, unknown function	-1.80174		0.211718	-0.27295	1.97264
PF3D7_1238600	PFL1870c	sphingomyelin phosphodiesterase	-1.9553		0.105965	0.223342	1.97172
PF3D7_0517900	PFE0895c	zinc finger protein, putative	-1.91966		0.0142757	0.324846	1.96562
PF3D7_1232500	PFL1565c	CG2-related protein, putative	-2.46492		0.0644902	0.105572	1.9615
PF3D7_0815500	MAL8P1.84	conserved Plasmodium protein, unknown function	-2.60239		0.117694	0.488009	1.95657
PF3D7_0524200	PFE1205c	conserved Plasmodium membrane protein, unknown function			-0.913822	1.24765	1.95595
PF3D7_0919400	PFI0950w	protein disulfide isomerase	-2.70473		-0.0941373	0.819464	1.94591
PF3D7_0933700	PFI1630c	conserved Plasmodium protein, unknown function	-2.60362		0.243727	1.14169	1.9453
PF3D7_1302100	PF13_0011	gamete antigen 27/25	-0.430756		0.441377	1.40231	1.93451
PF3D7_1476300	PF14_0732	Plasmodium exported protein (PHISTb), unknown function	-1.94616		-0.0254942	0.0962318	1.93134
PF3D7_1337800	PF13_0211	calcium-dependent protein kinase 5	-1.55845		0.411403	0.577958	1.92442
PF3D7_1209500	PFL0475w	cGMP-specific phosphodiesterase	-1.25088		0.108592	0.684941	1.91986
PF3D7_0902800	PFI0135c	serine repeat antigen 9	-3.14124		0.221141	1.58043	1.91741
PF3D7_1421900	PF14_0211	copper transporter, putative	-1.90294		0.212037	0.656745	1.91475
PF3D7_0806200	MAL8P1.135	C-mannosyltransferase, putative	-1.9142		-0.293554	-0.0796189	1.91066
PF3D7_0932200	PFI1565w	profilin, putative	-2.47719		0.29726	0.716071	1.90474
PF3D7_1012200	PF10_0119	rhoptry associated adhesin	-1.99467		0.0882453	0.0948838	1.90346
PF3D7_1321500	MAL13P1.118	3',5'-cyclic nucleotide phosphodiesterase, putative	-1.89066		0.1442	0.415084	1.90261
PF3D7_1129700	PF11_0308	conserved Plasmodium protein, unknown function	-2.60892		0.297137	0.743888	1.89316
PF3D7_0928400	PFI1395w	conserved Plasmodium membrane protein, unknown function	-2.15037		-0.196972	0.163626	1.88843
PF3D7_1340800	PF13_0223	mitochondrial pyruvate carrier protein 1, putative	-2.22316		0.32147	0.940185	1.88177
PF3D7_1031800	PF10_0312	conserved Plasmodium protein, unknown function	-1.62081		0.175259	0.921845	1.87892
PF3D7_0917300	PFI0845w	conserved Plasmodium membrane protein, unknown function	-1.56723		0.205827	0.425374	1.8699
PF3D7_1017100	PF10_0166	rhoptry neck protein 12	-1.71838		0.501891	1.0141	1.86756
PF3D7_1024400	PF10_0237	conserved Plasmodium protein, unknown function	-0.952479			0.164731	1.86618
PF3D7_0926500	PFI1300c	conserved Plasmodium protein, unknown function	-2.09043		0.0223027	0.393333	1.86553
PF3D7_1133000	PF11_0340	conserved Plasmodium protein, unknown function	-1.8144		0.125163	0.819159	1.86395
PF3D7_0417700	PFD0860w	conserved Plasmodium protein, unknown function	-1.29458		0.104578	0.356177	1.85722
PF3D7_1334800	MAL13P1.174	MSP7-like protein	-2.21184		-0.091297	0.695132	1.85627
PF3D7_1343100	MAL13P1.215	conserved Plasmodium protein, unknown function	-2.33603		0.260107	0.454717	1.85502
PF3D7_0618500	PFF0895w	malate dehydrogenase	-2.77249		0.103565	1.05482	1.84196
PF3D7_1463900	PF14_0607	conserved Plasmodium membrane protein, unknown function	-1.03364		0.0268675	0.162928	1.84132
PF3D7_0303400	PFC0160w	palmitoyltransferase DHHC1	-2.20641		-0.0366572	0.118477	1.83375
PF3D7_1035400	PF10_0345	merozoite surface protein 3	-1.69386		-0.101069	0.493401	1.8314
PF3D7_0932500	PFI1580c	palmitoyltransferase DHHC6, putative	-2.31886		0.0140557	0.492744	1.8269
PF3D7_1235100	PFL1695c	conserved Plasmodium protein, unknown function	-1.26344		0.10565	1.29197	1.82062
PF3D7_1028700	PF10_0281	merozoite TRAP-like protein	-2.2168		0.0453041	0.46159	1.81944
PF3D7_0805200	PF08_0119	gamete release protein, putative	-1.07969		-0.168829	0.0499322	1.8008
PF3D7_1133400	PF11_0344	apical membrane antigen 1	-2.33551		0.0219148	0.707943	1.79933
PF3D7_1133300	PF11_0343	LEM3/CDC50 family protein, putative	-2.18643		-0.085407	0.137318	1.79588
PF3D7_1441300	PF14_0392	serine/threonine protein kinase, putative	-1.79616		0.0866728	0.0868755	1.78814
PF3D7_0423300	PFD1100c	conserved Plasmodium protein, unknown function	-1.75928		-0.38391	0.611441	1.78746
PF3D7_0828600	MAL8P1.13	folate transporter 1	-1.39626		0.180046	-0.0946918	1.78209
PF3D7_0817700	MAL8P1.73	rhoptry neck protein 5	-1.0957		0.0732114	0.173249	1.77523
PF3D7_0829600	MAL8P1.6	early transcribed membrane protein 8	-1.42336		0.0122407	0.996195	1.77404
PF3D7_0817600	PF08_0058	conserved Plasmodium protein, unknown function	-1.35067		0.290232	0.452095	1.76335
PF3D7_0212900	PFB0585w	leucyl/phenylalanyl-tRNA--protein transferase, putative	-1.99308		0.343256	1.00419	1.76323
PF3D7_0908000	PFI0385c	P1 nuclease, putative	-1.78991		0.100109	0.421778	1.76189
PF3D7_0613800	PFF0670w	transcription factor with AP2 domain(s)	-2.74933		-0.196909	-0.0605949	1.75734
PF3D7_0805000	MAL8P1.138	alpha/beta hydrolase, putative	-2.29568		-0.063558	1.36929	1.75432
PF3D7_1245500	PFL2185w	conserved Plasmodium protein, unknown function	-2.30951		-0.00872057	0.340855	1.75356
PF3D7_1030800	PF10_0301	calmodulin, putative	-0.714514		0.449059	0.110675	1.75301
PF3D7_1019300	PF10_0186	zinc finger protein, putative	-2.2224		0.304132	0.74763	1.75184
PF3D7_0308100	PFC0345w	conserved Plasmodium protein, unknown function	-1.46566		-0.0833964	0.0412848	1.74511
PF3D7_1345600	MAL13P1.228	inner membrane complex protein	-1.37597		0.0528043	0.733657	1.73829
PF3D7_1426700	PF14_0246	phosphoenolpyruvate carboxylase	-1.30425		0.230652	0.334291	1.7374
PF3D7_0828700	MAL8P1.12	conserved Plasmodium protein, unknown function	-1.31965		0.152565	0.232638	1.73703
PF3D7_1027300	PF10_0268	peroxiredoxin	-2.38817		0.142864	0.171328	1.73684
PF3D7_1459400	PF14_0567	conserved Plasmodium protein, unknown function	-2.63967		0.024841	0.528513	1.73561
PF3D7_0927300	PFI1340w	fumarate hydratase, putative	-1.72082		-0.0945148	0.582533	1.73507
PF3D7_0302200	PFC0110w	cytoadherence linked asexual protein 3.2	-1.42397		-0.0534866	-0.119116	1.73195
PF3D7_1401600	PF14_0018	Plasmodium exported protein (PHISTb), unknown function	-1.25534		-0.204404	0.144067	1.73161
PF3D7_0423700	PFD1120c	early transcribed membrane protein 4	-1.18347		-0.147125	-0.00279478	1.72775
PF3D7_0319400	PFC0860w	kinesin-8, putative	-2.91109		0.340675	1.19294	1.72636
PF3D7_0802100	MAL8P1.153	transcription factor with AP2 domain(s)	-2.3139		-0.0952234	0.231387	1.72391
PF3D7_1310200	MAL13P1.49	conserved Plasmodium protein, unknown function	-1.53173		-0.0118838	0.134554	1.72336
PF3D7_1332200	PF13_0173	conserved Plasmodium protein, unknown function			0.376166	1.10852	1.71099
PF3D7_1444200	PF14_0420	calmodulin-like protein	-1.37242		-0.116305	0.935679	1.70609
PF3D7_1016000	PF10_0156	conserved Plasmodium protein, unknown function			0.241363	1.12629	1.70424
PF3D7_1031200	PF10_0306	MORN repeat-containing protein 1	-1.70111		-0.0858758	0.152348	1.70273
PF3D7_1327400	PF13_0160	conserved Plasmodium protein, unknown function	-1.46703		0.503201	0.650374	1.70236
PF3D7_1025900	PF10_0255	conserved Plasmodium protein, unknown function	-2.23011		0.207559	0.199127	1.70114
PF3D7_0207000	PFB0310c	merozoite surface protein 4	-2.04976		0.131083	0.786347	1.68849
PF3D7_1145700	PF11_0468	bicoid-interacting protein BIN3, putative	-1.67372		0.22222	0.848817	1.68745
PF3D7_1431400	PF14_0293	conserved Plasmodium protein, unknown function	-0.755965		-0.190964		1.67692
PF3D7_0622100	PFF1065c	conserved Plasmodium protein, unknown function	-0.442103		-0.173657	0.494961	1.67085
PF3D7_1440400	PF14_0383	conserved Plasmodium protein, unknown function	-1.89524		-0.0171413	0.095136	1.6679
PF3D7_0923500	PFI1155w	cyclin-dependent kinases regulatory subunit, putative	-2.05651		0.473134	0.750696	1.66632
PF3D7_0508900	PFE0440w	conserved Plasmodium protein, unknown function	-1.76852		-0.0977868	-0.0869956	1.66345
PF3D7_1303700	MAL13P1.18	conserved Plasmodium protein, unknown function	-1.31678		0.220905	0.299736	1.66266
PF3D7_1121900	PF11_0227	serine/threonine protein kinase, putative	-2.6731		0.0254538	0.4532	1.65943
PF3D7_1135100	PF11_0362	protein phosphatase PPM8, putative	-0.88489		-0.145556	0.0545195	1.6487
PF3D7_0810300	MAL8P1.109	protein phosphatase PPM5, putative	-1.95767		0.331551	0.546109	1.64836
PF3D7_1432200	PF14_0303	conserved Plasmodium protein, unknown function	-1.7431		-0.0871434	-0.0225858	1.64685
PF3D7_1001700	PF10_0021	Plasmodium exported protein (PHISTc), unknown function	-2.4879		0.254576	1.35968	1.6458
PF3D7_0523900	PFE1190c	conserved Plasmodium membrane protein, unknown function	-1.89026		0.592785	0.715889	1.64343
PF3D7_0217000	PFB0790c	conserved Plasmodium membrane protein, unknown function	-2.22901		0.577283	0.610319	1.64309
PF3D7_0909500	PFI0460w	subpellicular microtubule protein 1, putative	-0.666813		0.0114142		1.63613
PF3D7_1215000	PFL0725w	thioredoxin peroxidase 2	-1.72199		0.0652534	1.30823	1.63217
PF3D7_1318000	MAL13P1.94	conserved Plasmodium membrane protein, unknown function	-1.98087		-0.321818	-0.124759	1.62992
PF3D7_0619700	PFF0955c	conserved Plasmodium protein, unknown function	-1.81709		-0.118544	0.114684	1.6252
PF3D7_0419700	PFD0955w	apical merozoite protein	-1.48171		0.0253229	0.193528	1.62492
PF3D7_0816200	PF08_0064	vacuolar protein sorting-associated protein 2, putative	-1.75502		0.19917	0.648391	1.62387
PF3D7_0215900	PFB0725c	palmitoyltransferase DHHC11, putative	-1.71047		0.260786	0.732294	1.62121
PF3D7_0908500	PFI0410c	conserved Plasmodium protein, unknown function			0.263511	0.161341	1.62044
PF3D7_0416500	PFD0800c	repressor of RNA polymerase III transcription MAF1, putative	-1.83825		0.328108	0.514949	1.61408
PF3D7_0908400	PFI0405w	conserved Plasmodium protein, unknown function	-1.72202		0.199506	0.484739	1.60796
PF3D7_1320700	PF13_0120	conserved Plasmodium protein, unknown function	-1.23128		0.043099	0.352354	1.60705
PF3D7_0617300	PFF0840w	conserved Plasmodium protein, unknown function	-2.12804		0.0687481	0.49586	1.60617
PF3D7_1247000	PFL2255w	DNA replication origin binding protein, putative	-1.90733		0.220244	0.724267	1.60591
PF3D7_0528500	PFE1420w	F-actin-capping protein subunit alpha, putative	-2.22738		0.198017	0.813402	1.60543
PF3D7_1346900	PF13_0249	conserved Plasmodium protein, unknown function	-1.67406		0.326368	0.639975	1.60531
PF3D7_1117400	PF11_0180	conserved Plasmodium protein, unknown function	-1.27044		0.099829	0.102301	1.6026
PF3D7_0920000	PFI0980w	long chain fatty acid elongation enzyme, putative	-1.40311		0.171109	1.77162	1.60252
PF3D7_0813100	PF08_0082	conserved Plasmodium protein, unknown function	-1.19693		-0.0294105	0.465735	1.60006
PF3D7_1459300	PF14_0566	OPA3-like protein, putative	-1.68567		0.336379	0.627967	1.59828
PF3D7_1234600	PFL1670c	protein TOC75, putative	-1.93352		0.378025	0.892089	1.59704
PF3D7_1458100	PF14_0554	protein PET117, putative	-2.19857		0.328416	0.920542	1.58832
PF3D7_1036000	PF10_0352	merozoite surface protein	-1.13835		-0.048976	-0.0719864	1.58588
PF3D7_1348100	MAL13P1.241	GTPase, putative	-1.48171		-0.0148829	0.851334	1.5853
PF3D7_0405200	PFD0255w	ag-1 blood stage membrane protein homologue	-1.53972		0.28922	0.4891	1.58084
PF3D7_1138400	PF11_0395	guanylyl cyclase	-1.91514		-0.00530465	-0.0310052	1.57998
PF3D7_0109900	PFA0485w	phosphatidate cytidylyltransferase, putative	-1.59311		0.264267	0.697693	1.57863
PF3D7_1223000	PFL1105c	conserved Plasmodium protein, unknown function	-1.25401		-0.176551	0.116053	1.5773
PF3D7_0614900	PFF0720w	conserved Plasmodium membrane protein, unknown function	-1.74227		0.0379718	0.347733	1.57576
PF3D7_0103800	PFA0190c	actin-related protein	-1.13392		0.177777	0.334415	1.57231
PF3D7_0607200	PFF0355c	RING zinc finger protein, putative	-1.58837		0.396677	1.68478	1.56531
PF3D7_1344500	MAL13P1.219	U6 snRNA phosphodiesterase, putative	-2.26672		0.204075	0.659436	1.56173
PF3D7_0709700	PF07_0040	lysophospholipase, putative	-1.36463		0.300637	0.587927	1.56106
PF3D7_0414200	PFD0692c	calmodulin-like protein	-2.35551		0.108169	0.710428	1.56017
PF3D7_0321100	PFC0930c	conserved Plasmodium protein, unknown function	-1.58667		-0.199013	0.35352	1.55937
PF3D7_0419300	PFD0935c	conserved Plasmodium protein, unknown function	-1.66824		0.175952	0.701562	1.54898
PF3D7_1450500	PF14_0480	conserved Plasmodium protein, unknown function	-1.63036		0.0876642	0.22533	1.54149
PF3D7_0322300	PFC0995c	diacylglycerol O-acyltransferase	-2.02644		0.291226	0.871719	1.53731
PF3D7_1470400	PF14_0671	mitochondrial pyruvate carrier protein 2, putative	-1.71594		0.110259	0.883042	1.53599
PF3D7_1019500	PF10_0188	conserved Plasmodium membrane protein, unknown function	-1.50174		0.166649	0.585412	1.53361
PF3D7_1458200	PF14_0555	conserved Plasmodium protein, unknown function	-1.87105		0.303443	0.713185	1.53198
PF3D7_0919900	PFI0975c	regulator of chromosome condensation, putative	-2.04355		-0.0864583	0.12216	1.52811
PF3D7_1410700	PF14_0105	conserved Plasmodium protein, unknown function	-2.17459		0.00316934	0.52462	1.52319
PF3D7_1105500	PF11_0066	centrin-4	-1.76567		0.147321	0.59774	1.5205
PF3D7_1110700	PF11_0114	actin-like protein, putative	-2.21104		0.0067434	0.211048	1.5178
PF3D7_1202200	PFL0110c	mitochondrial phosphate carrier protein	-1.59602		-0.0431128	0.662309	1.51544
PF3D7_0627200	PFF1320c	myosin light chain, putative	-1.62916		-0.00963567	0.825245	1.51121
PF3D7_1122300	PF11_0231	conserved Plasmodium protein, unknown function	-1.17799		0.0852288	0.19861	1.507
PF3D7_1334900	MAL13P1.175	MSP7-like protein, fragment, pseudogene	-1.85073		-0.197637	0.650196	1.48702
PF3D7_1227300	PFL1320w	conserved Plasmodium protein, unknown function	-1.33662		0.0858931	0.277177	1.48504
PF3D7_0919200	PFI0940c	PPPDE peptidase, putative			0.519464	1.6393	1.48486
PF3D7_1331600	MAL13P1.168	protein tyrosine phosphatase-like protein, putative	-2.2191		0.142489	0.633899	1.48233
PF3D7_1432900	PF14_0311	SF-assemblin, putative	-0.912477		0.278682	0.216693	1.47861
PF3D7_0403800	PFD0185c	alpha/beta hydrolase, putative	-1.2381		-0.0152208	0.404435	1.47403
PF3D7_0531100	PFE1555c	conserved Plasmodium protein, unknown function	-1.06345		-0.227819	0.194904	1.47296
PF3D7_0833400	MAL7P1.213	rifin	-1.11971			-0.0466518	1.47146
PF3D7_1422500	PF14_0215	ERAD-associated E3 ubiquitin-protein ligase HRD1	-1.64339		0.0900674	0.479452	1.46828
PF3D7_1227500	PFL1330c	cyclin	-2.49894		-0.0875044	0.296903	1.46574
PF3D7_0814400	MAL8P1.91	phospholipase DDHD1, putative	-1.51036		-0.0823826	0.168756	1.46393
PF3D7_1449100	PF14_0468	conserved Plasmodium protein, unknown function	-1.69654		-0.091795	0.297506	1.46305
PF3D7_0908100	PFI0390c	conserved Plasmodium membrane protein, unknown function	-1.67588		0.258456	0.33208	1.46126
PF3D7_0422300	PFD1050w	alpha tubulin 2	-0.721108		-0.111797	0.937837	1.46022
PF3D7_1232700	PFL1575w	conserved Plasmodium protein, unknown function	-0.874119		-0.243456	0.517622	1.45966
PF3D7_0730400	PF07_0127	conserved Plasmodium protein, unknown function	-1.19233		0.326383	1.11841	1.45206
PF3D7_1246400	PFL2225w	myosin A tail domain interacting protein	-1.21694		-0.0490653	0.222413	1.45012
PF3D7_0404800	PFD0235c	conserved Plasmodium protein, unknown function	-0.70175		0.293762	0.728988	1.44713
PF3D7_0718800	PF07_0076	conserved Plasmodium protein, unknown function			-0.066165	0.307943	1.4455
PF3D7_1143500	PF11_0448	conserved Plasmodium protein, unknown function	-1.91947		0.20233	0.807012	1.44509
PF3D7_1113300	PF11_0141	UDP-galactose transporter, putative	-2.06171		0.0154035	0.183868	1.44364
PF3D7_1350800	PF13_0266	conserved Plasmodium protein, unknown function	-0.751293		-0.0227717	-0.0375431	1.44327
PF3D7_1021300	PF10_0207	conserved Plasmodium membrane protein, unknown function	-2.79547		0.044701	0.587937	1.43911
PF3D7_1449600	PF14_0472	conserved Plasmodium protein, unknown function	-0.856419		-0.0739201	0.0782566	1.4387
PF3D7_0603800	PFF0185c	centrosomal protein CEP76, putative	-0.955559		0.150686	0.0738861	1.43528
PF3D7_1409400	PF14_0092	conserved Plasmodium membrane protein, unknown function	-1.48665		-0.110403	0.397555	1.43172
PF3D7_1008600	PF10_0083	zinc finger C-x8-C-x5-C-x3-H type, putative	-0.99153				1.43163
PF3D7_0530900	PFE1545c	formin 1	-1.28819		-0.212111	-0.0905181	1.42807
PF3D7_0113900	PFA0670c	Plasmodium exported protein (hyp8), unknown function	-1.16702		-0.122523	0.101533	1.42748
PF3D7_1107100	PF11_0083	nucleic acid binding protein, putative	-1.39529		-0.0742444	0.284893	1.42607
PF3D7_1330400	MAL13P1.163	ER lumen protein retaining receptor 1, putative, unspecified product	-2.00998		0.0801487	0.501701	1.42583
PF3D7_0703600	MAL7P1.13	conserved Plasmodium protein, unknown function	-1.35376		0.0670981	0.607099	1.42397
PF3D7_1361500	MAL13P1.306	conserved Plasmodium protein, unknown function	-1.23945		0.100556	0.617387	1.41975
PF3D7_1328800	PF13_0152	transcriptional regulatory protein sir2a	-0.877634		0.187618	0.118497	1.41602
PF3D7_1430200	PF14_0281	plasmepsin IX	-1.19905		0.27385	1.0514	1.41552
PF3D7_1228700	PFL1390w	conserved Plasmodium protein, unknown function	-1.54112		0.0495728	0.300656	1.41416
PF3D7_1115900	PF11_0167	palmitoyltransferase DHHC9	-1.05496		0.239054	0.548193	1.41392
PF3D7_1016900	PF10_0164	early transcribed membrane protein 10.3	-0.387738		0.239041	0.973095	1.41375
PF3D7_1307900	MAL13P1.37	tripartite motif protein, putative	-1.27641		-0.00856032		1.41282
PF3D7_0907500	PFI0360c	conserved Plasmodium protein, unknown function	-1.42255		0.183595	1.32731	1.41166
PF3D7_1115200	PF11_0160	histone-lysine N-methyltransferase SET7	-1.16138		0.069988	0.277668	1.40378
PF3D7_1339700	MAL13P1.202	conserved Plasmodium protein, unknown function	-1.64505		0.131666	0.10888	1.4031
PF3D7_1439000	PF14_0369	copper transporter	-1.8677		-0.146112	0.350445	1.4007
PF3D7_1138000	PF11_0392	conserved Plasmodium protein, unknown function	-1.52588		-0.38024	-0.428619	1.39942
PF3D7_1455900	PF14_0791	polyprenol reductase, putative	-1.82267		0.886594	1.05392	1.39639
PF3D7_0207900	PFB0355c	serine repeat antigen 2	-1.30279		0.590189	0.430719	1.39589
PF3D7_1423300	PF14_0224	serine/threonine protein phosphatase 7	-1.2303		0.187643	0.11059	1.39299
PF3D7_0909100	PFI0440w	conserved Plasmodium membrane protein, unknown function	-1.07252		-0.248517	0.107495	1.38814
PF3D7_1445000	PF14_0427	conserved Plasmodium protein, unknown function	-1.63779		0.253115	0.438761	1.38667
PF3D7_0932100	PFI1560c	protein MAM3, putative	-1.76444		-0.00764526	0.448878	1.38299
PF3D7_1233800	PFL1630c	conserved Plasmodium protein, unknown function	-1.46546		0.538284	0.908274	1.38066
PF3D7_0605900	PFF0290w	long chain polyunsaturated fatty acid elongation enzyme, putative	-1.11124		0.155971	0.68547	1.37999
PF3D7_1134100	PF11_0352	protein disulfide isomerase	-1.94557		0.173801	0.747406	1.37986
PF3D7_1131200	PF11_0322	conserved Plasmodium protein, unknown function	-1.17019		0.29271	-0.0213013	1.37483
PF3D7_1222700	PFL1090w	glideosome-associated protein 45	-1.54089		-0.185799	-0.00135838	1.37436
PF3D7_1131100	PF11_0321	serpentine receptor, putative	-1.32621		-0.187234	-0.329923	1.37266
PF3D7_1242000	PFL2020c	conserved Plasmodium protein, unknown function	-1.50317		-0.0714391	0.254647	1.37211
PF3D7_0817800	PF08_0057	conserved Plasmodium protein, unknown function	-1.27075		0.180299	0.760996	1.37053
PF3D7_0826200	PF08_0022	alpha/beta hydrolase, putative	-1.04825		-0.325235	0.22943	1.36801
PF3D7_1028600	PF10_0280	conserved Plasmodium protein, unknown function	-1.69192		-0.0560782	0.447097	1.36535
PF3D7_0824700	MAL8P1.30	lipase maturation factor, putative	-1.44218		0.125045	0.621047	1.36254
PF3D7_1122700	PF11_0238	conserved Plasmodium protein, unknown function	-2.03025		-1.14656	-0.903203	1.35971
PF3D7_1019100	PF10_0184	conserved Plasmodium protein, unknown function	-0.843368		0.0519446	0.192288	1.35899
PF3D7_0316700	PFC0730w	protein YOP1, putative	-1.39796		-0.189022	0.358412	1.35758
PF3D7_1417300	PF14_0171	cysteine protease ATG4, putative	-0.996861		0.277459	0.399408	1.35538
PF3D7_0720600	MAL7P1.107	conserved Plasmodium protein, unknown function	-1.972		0.530398	1.162	1.35101
PF3D7_1145200	PF11_0464	serine/threonine protein kinase, putative	-1.27377		0.18578	-0.0117824	1.35093
PF3D7_1034700	PF10_0337	ADP-ribosylation factor, putative	-1.48439		0.261221	0.333858	1.34698
PF3D7_0528400	PFE1415w	palmitoyltransferase DHHC7	-1.13975		-0.106817	0.258239	1.34679
PF3D7_0520900	PFE1050w	adenosylhomocysteinase	-1.3302		0.493413	1.09876	1.34356
PF3D7_1246300	PFL2220w	conserved Plasmodium protein, unknown function	-0.816539		0.010773	0.461538	1.33585
PF3D7_1446600	PF14_0443	centrin-2	-1.86038		0.233211	0.75552	1.33443
PF3D7_0928000	PFI1375w	cytochrome c oxidase subunit 6B, putative	-1.30173		0.252535	0.751125	1.33412
PF3D7_0612000	PFF0585c	conserved Plasmodium protein, unknown function	-2.00356		0.0919742	0.594298	1.33404
PF3D7_0403900	PFD0190w	SET domain protein, putative	-2.01966		-0.0376313	0.382623	1.33179
PF3D7_0219800	PFB0905c	Plasmodium exported protein (PHISTc), unknown function	-1.37369		0.125831	0.904038	1.33137
PF3D7_0513100	PFE0650c	conserved Plasmodium protein, unknown function	-1.24173		0.153366	0.323647	1.33068
PF3D7_1124000	PF11_0251	endoplasmic reticulum oxidoreductin, putative	-1.14932		0.157692	0.344175	1.3251
PF3D7_1243700	PFL2100w	ubiquitin-conjugating enzyme E2, putative	-0.603676		0.139702	0.963563	1.32227
PF3D7_0613400	PFF0650w	apicoplast ribosomal protein L18 precursor, putative	-1.56034		0.222326	0.555774	1.32021
PF3D7_1461400	PF14_0586	conserved Plasmodium protein, unknown function	-0.708164		-0.549463	-0.267305	1.3191
PF3D7_1027700	PF10_0271	centrin-3	-1.52546		0.0447403	0.512657	1.31824
PF3D7_1207200	PFL0360c	conserved Plasmodium protein, unknown function	-1.51292		0.389134	0.469934	1.31812
PF3D7_0719500	PF07_0078	LEM3/CDC50 family protein, putative	-1.09046		0.165704	0.621867	1.31661
PF3D7_0623300	PFF1120c	EGF-like membrane protein, putative	-1.62786		0.236367	0.855465	1.31552
PF3D7_1362800	MAL13P1.315	conserved Plasmodium protein, unknown function	-0.743737		0.0630463	0.00201932	1.31515
PF3D7_1216500	PFL0795c	male development gene 1	-0.649067		0.153947	0.142053	1.31225
PF3D7_0915700	PFI0770c	conserved Plasmodium protein, unknown function	-1.407		0.0784399	0.7933	1.31047
PF3D7_0321400	PFC0945w	protein kinase, putative	-1.19753		-0.222432	0.168987	1.31038
PF3D7_1409300	PF14_0090	DNA damage-inducible protein 1, putative	-1.28653		0.393392	0.291653	1.30819
PF3D7_0712300	MAL7P1.50	erythrocyte membrane protein 1, PfEMP1	-0.692822			0.965548	1.30723
PF3D7_1349100	MAL13P1.248	nucleoside diphosphate hydrolase, putative	-1.85934		0.0434944	0.238807	1.30443
PF3D7_0618000	PFF0870w	conserved Plasmodium membrane protein, unknown function	-1.22685		-0.218659	0.121031	1.29681
PF3D7_1028200	PF10_0276	zinc finger, C3HC4 type, putative	-1.37782		0.0465188	0.430834	1.29269
PF3D7_0516800	PFE0840c	transcription factor with AP2 domain(s)	-2.25431		-0.0133164	0.0257919	1.28789
PF3D7_0509100	PFE0450w	structural maintenance of chromosomes protein 4, putative	-1.72525		0.0583236	0.905886	1.2867
PF3D7_1034600	PF10_0336	translation initiation factor IF-3, putative	-1.08745		0.448295	0.52505	1.286
PF3D7_0414600	PFD0705c	conserved Apicomplexan protein, unknown function	-1.3569		0.0694771	0.286887	1.28456
PF3D7_1115600	PF11_0164	peptidyl-prolyl cis-trans isomerase	-2.00644		-0.488605	-0.0129296	1.28402
PF3D7_0919300	PFI0945w	thioredoxin-like protein 1, putative	-0.606677		0.33877	0.46093	1.27257
PF3D7_1135900	PF11_0370	3-oxo-5-alpha-steroid 4-dehydrogenase, putative	-1.97738		0.113176	0.438048	1.27226
PF3D7_1358400	MAL13P1.287	conserved Plasmodium protein, unknown function	-1.38199		-0.0817974	0.22205	1.27145
PF3D7_0504600	PFE0225w	2-oxoisovalerate dehydrogenase subunit beta, mitochondrial, putative	-1.43549		-0.12206	0.432138	1.26965
PF3D7_0407700	PFD0380c	conserved Plasmodium protein, unknown function	-0.808592		-0.0759707	0.312461	1.26902
PF3D7_1433900	PF14_0320	protein kinase, putative	-1.643		0.450882	0.510798	1.26812
PF3D7_1361700	PF13_0327	cytochrome c oxidase subunit 2, putative	-1.16541		0.296648	0.705876	1.26774
PF3D7_0410700	PFD0530c	ribosome biogenesis GTPase A, putative	-1.20115		0.139885	0.271708	1.25922
PF3D7_0704300	PF07_0016	conserved Plasmodium membrane protein, unknown function	-2.38718		0.170168	0.424305	1.25786
PF3D7_0315600	PFC0680w	zinc finger protein, putative	-0.2043		0.174795	1.10735	1.25378
PF3D7_1412000	PF14_0119	p1/s1 nuclease, putative	-0.756111		0.107254	-0.0649479	1.25359
PF3D7_0526400	PFE1315w	conserved Plasmodium protein, unknown function	-1.64908		-0.0824864	0.172614	1.25245
PF3D7_1003000	PF10_0034	conserved Plasmodium protein, unknown function	-0.927597		0.100984	0.487514	1.25242
PF3D7_0212600	PFB0570w	secreted protein with altered thrombospondin repeat domain	-1.39478		0.104758	1.04728	1.25152
PF3D7_0811600	PF08_0091	conserved Plasmodium protein, unknown function	-1.46314		-0.0290846	0.102545	1.24877
PF3D7_0828000	MAL8P1.16	rhomboid protease ROM3			0.712455		1.2454
PF3D7_1144700	PF11_0459	apicoplast import protein Tic20, putative	-1.28807		0.229548	1.22836	1.24517
PF3D7_0601600	PFF0080c	tetratricopeptide repeat protein, putative	-0.955456		0.03679	0.205399	1.24398
PF3D7_1118700	PF11_0193	myosin light chain B	-0.896081		0.11707	0.160959	1.24368
PF3D7_1126300	PF11_0273	DnaJ protein, putative	-0.865666		0.383369	0.529702	1.24358
PF3D7_1248600	PFL2330w	conserved Plasmodium protein, unknown function	-1.61098		0.195731	0.659349	1.2431
PF3D7_1229900	PFL1440c	conserved Plasmodium protein, unknown function	-0.916358		0.78946	1.05971	1.2401
PF3D7_1140000	PF11_0410	carbonic anhydrase	-0.726824		0.122455	-0.00989682	1.23993
PF3D7_1458500	PF14_0558	spindle assembly abnormal protein 4, putative	-1.73502		0.0815212	0.237576	1.23719
PF3D7_1308800	MAL13P1.42	tyrosine recombinase	-1.08193		0.0260207	0.677371	1.23417
PF3D7_0205800	PFB0257c	PH domain-containing protein, putative	-1.64674		0.0115428	-0.0970079	1.22976
PF3D7_1141400	PF11_0425	phosphatidylinositol N-acetylglucosaminyltransferase subunit H, putative	-2.08708		0.325141	0.9084	1.22704
PF3D7_0625100	PFF1215w	sphingomyelin synthase 2, putative	-0.232123		-0.173504	0.558059	1.22525
PF3D7_0413500	PFD0660w	phosphoglucomutase-2	-1.84813		-0.112927	0.0253843	1.21914
PF3D7_0715300	MAL7P1.73	calcium/calmodulin-dependent protein kinase, putative	-1.71627		0.00986871	0.332959	1.21708
PF3D7_0903700	PFI0180w	alpha tubulin 1	-1.55986		0.0837763	0.677771	1.21129
PF3D7_1218000	PFL0870w	thrombospondin-related apical membrane protein	-0.784672		0.103131	0.7593	1.21046
PF3D7_1019600	PF10_0189	conserved Plasmodium protein, unknown function	-1.18988		-0.0751819	0.06035	1.2099
PF3D7_0902100	PFI0100c	serine/threonine protein kinase, FIKK family			-0.0672168		1.20841
PF3D7_1325600	MAL13P1.139	mitochondrial fission 1 protein, putative	-1.29494		0.331313	0.31774	1.20649
PF3D7_1128700	PF11_0298	GPI-anchor transamidase, putative	-1.26458		-0.221162	0.20322	1.20452
PF3D7_1123200	PF11_0243	leucine-rich repeat protein	-1.39927		0.0239789	0.316434	1.20206
PF3D7_1206000	PFL0300c	shewanella-like protein phosphatase 2	-0.8969				1.20133
PF3D7_1313000	MAL13P1.64	ubiquitin-like protein nedd8 homologue, putative	-1.22691		0.298682	0.597373	1.19494
PF3D7_0931200	PFI1515w	selenoprotein	-1.38622		0.159997	0.635842	1.19409
PF3D7_0826400	MAL8P1.22	dehydrodolichyl diphosphate synthetase, putative	-1.39022		0.100609	0.380109	1.1929
PF3D7_1344300	MAL13P1.405	zinc finger protein, putative	-1.21361		0.0210051	-0.0422998	1.19283
PF3D7_0924500	PFI1205c	conserved Plasmodium membrane protein, unknown function	-0.7699		-0.233515	-0.245902	1.19255
PF3D7_1127500	PF11_0286	protein disulfide-isomerase, putative	-1.3832		0.218209	0.449672	1.19173
PF3D7_1325400	MAL13P1.137	conserved Plasmodium protein, unknown function	-1.77079		-0.00284807	0.097849	1.19101
PF3D7_1246200	PFL2215w	actin I	-1.22086		-0.0792098	0.0353066	1.18493
PF3D7_0713800	PF07_0052	negative elongation factor A, putative	-1.49682		0.176145	0.684119	1.18418
PF3D7_1427000	PF14_0249	conserved Plasmodium protein, unknown function	-0.812635		0.331749	0.543329	1.18093
PF3D7_1463500	PF14_0604	fam-a protein	-1.34671		0.298726	1.37986	1.17755
PF3D7_1320100	MAL13P1.111	ATP-dependent Clp protease adapter protein ClpS	-1.51557		0.131053	0.428552	1.17677
PF3D7_1127100	PF11_0282	deoxyuridine 5'-triphosphate nucleotidohydrolase	-2.24656		0.441016	1.32675	1.17508
PF3D7_0919800	PFI0970c	TLD domain-containing protein	-1.45607		-0.0703213	0.387736	1.17489
PF3D7_0916100	PFI0790w	thioredoxin 3	-0.879208		0.304	0.742975	1.17311
PF3D7_1472600	PF14_0694	protein disulfide-isomerase	-1.03005		-0.0750975	0.454843	1.16812
PF3D7_0409000	PFD0445c	conserved Plasmodium protein, unknown function	-1.01196		-0.0638868	-0.0129361	1.16735
PF3D7_1301900	MAL13P1.62	Plasmodium exported protein, unknown function				0.655296	1.16709
PF3D7_1322000	MAL13P1.121	adenosine-diphosphatase, putative	-1.50748		0.282733	0.601804	1.15801
PF3D7_1458300	PF14_0556	conserved Plasmodium protein, unknown function	-1.75578		-0.0214549	0.22557	1.15687
PF3D7_1118400	PF11_0190	haloacid dehalogenase-like hydrolase, putative	-1.46622		0.0693239	0.214564	1.15576
PF3D7_0911000	PFI0535w	phosphatidylinositol N-acetylglucosaminyltransferase, putative	-0.958212		0.233429	0.627017	1.15257
PF3D7_1001800	PF10_0022	Plasmodium exported protein (PHISTc), unknown function	-1.37379		0.417905	0.659215	1.14872
PF3D7_1125000	PF11_0261	conserved Plasmodium protein, unknown function	-1.29667		0.0325127	0.290833	1.14737
PF3D7_0628100	PFF1365c	HECT-domain (ubiquitin-transferase), putative	-0.834971		-0.138764	-0.365155	1.14622
PF3D7_0106200	PFA0305c	conserved Plasmodium protein, unknown function	-1.36294		-0.223646	0.260554	1.14269
PF3D7_1468500	PF14_0653	derlin-1	-1.07793		0.0243298	0.452283	1.1417
PF3D7_0504900	PFE0240w	conserved protein, unknown function	-1.81337		-0.0825618	0.238847	1.1383
PF3D7_0503400	PFE0165w	actin-depolymerizing factor 1	-1.56426		0.0187424	0.456522	1.13827
PF3D7_1426600	PF14_0245	conserved Plasmodium protein, unknown function	-1.52101		-0.213242	-0.103038	1.13623
PF3D7_0620400	PFF0995c	merozoite surface protein 10	-1.04929		-0.372365	0.326088	1.13614
PF3D7_1453200	PF14_0506	conserved Plasmodium protein, unknown function	-1.24325		0.238155	0.18298	1.13014
PF3D7_0501400	PFE0070w	interspersed repeat antigen	-0.870526		-0.22261	0.687674	1.12725
PF3D7_0915800	PFI0775w	glycolipid transfer protein, putative	-1.99277		-0.124785		1.12488
PF3D7_1003400	PF10_0037	conserved Plasmodium protein, unknown function	-1.78077		-0.104705	0.0163778	1.1233
PF3D7_0926400	PFI1295c	monocarboxylate transporter, putative	-1.915		-0.0373175	0.414868	1.1226
PF3D7_1251200	PFL2460w	coronin	-1.38441		0.109245	0.448462	1.11664
PF3D7_0423800	PFD1130w	cysteine-rich protective antigen	-1.45966		-0.293714	0.501525	1.11327
PF3D7_0314900	PFC0625w	conserved Plasmodium membrane protein, unknown function	-1.35488		-0.061366	0.414956	1.1061
PF3D7_1137500	PF11_0386	apicoplast ribosomal protein S14p/S29e precursor, putative	-1.43914		0.142935	0.414495	1.10583
PF3D7_0717600	MAL7P1.87	conserved Plasmodium protein, unknown function	-1.33949		0.162293	0.384846	1.10314
PF3D7_0903300	PFI0160w	conserved Plasmodium membrane protein, unknown function	-2.21283		-0.294698	-0.429601	1.09964
PF3D7_1031400	PF10_0308	OTU domain-containing protein, putative	-0.187963		0.136646	-0.143296	1.09924
PF3D7_0828500	PF08_0009	translation initiation factor eIF-2B subunit alpha, putative	-1.31265		0.121661	0.372359	1.09862
PF3D7_1248000	PFL2300w	conserved Plasmodium protein, unknown function	-1.0409		0.14172	0.200734	1.09674
PF3D7_1312100	PF13_0067	conserved Plasmodium protein, unknown function	-1.2017		-0.390595	0.0281707	1.09444
PF3D7_0420500	PFD0993c	conserved Plasmodium protein, unknown function	-0.699614		0.230779	0.259377	1.0918
PF3D7_1434200	PF14_0323	calmodulin	-1.22347		0.137886	0.305606	1.08864
PF3D7_1437700	PF14_0357	succinyl-CoA ligase, putative	-1.11011		-0.11807	0.57213	1.08848
PF3D7_0916900	PFI0825w	conserved Plasmodium protein, unknown function	-1.17534		0.546644	0.554331	1.08554
PF3D7_1323300	PF13_0131	acetyltransferase, GNAT family, putative	-1.90345		0.352937	0.469233	1.08543
PF3D7_1425800	PF14_0238	conserved Plasmodium protein, unknown function	-1.59939		0.0939078	0.18309	1.08525
PF3D7_1429300	PF14_0272	CPW-WPC family protein	-0.794059		0.404128	1.24664	1.08393
PF3D7_1326000	MAL13P1.141	conserved Plasmodium protein, unknown function	-1.14787		0.246573	0.65525	1.0812
PF3D7_0904700	PFI0230c	bacterial histone-like protein	-1.82616		-0.181992	-3.20317e-05	1.07935
PF3D7_0623400	PFF1125c	MEI2-like RNA-binding protein, putative	-1.72753		0.16893	1.18748	1.07811
PF3D7_1348500	MAL13P1.244	TBC domain protein, putative	-1.04591		0.358321	0.606059	1.07675
PF3D7_1125100	PF11_0262	conserved Apicomplexan protein, unknown function	-0.712106		0.220711	0.403205	1.07646
PF3D7_1427200	PF14_0251	selenoprotein	-0.833098		-0.156283	-0.0228159	1.07643
PF3D7_0803300	MAL8P1.145	mitogen-activated protein kinase organizer 1, putative	-0.58525		0.156572	0.264733	1.07573
PF3D7_1015800	PF10_0154	ribonucleoside-diphosphate reductase small chain, putative	-1.5001		0.238073	0.782225	1.07398
PF3D7_1344200	MAL13P1.540	heat shock protein 110, putative	-1.55531		0.0132512	0.31153	1.07387
PF3D7_0611100	PFF0545c	succinate dehydrogenase subunit 3, putative	-1.61707		0.138922	0.435829	1.07366
PF3D7_0109000	PFA0440w	photosensitized INA-labeled protein PHIL1, putative	-1.25203		-0.0342015	0.905587	1.07227
PF3D7_0319000	PFC0840w	P-type ATPase, putative	-1.01483		-0.195558	0.115583	1.0722
PF3D7_1144900	PF11_0461	ras-related protein Rab-6	-1.27839		-0.105535	-0.00329329	1.07207
PF3D7_1025100	PF10_0245	glutamine--fructose-6-phosphate aminotransferase [isomerizing], putative	-1.55349		0.311114	0.278443	1.06953
PF3D7_0911800	PFI0575c	conserved Plasmodium protein, unknown function	-1.4471		0.119464	0.446381	1.06508
PF3D7_1347300	MAL13P1.235	conserved Plasmodium membrane protein, unknown function	-0.908634		0.191915	0.689941	1.06308
PF3D7_0821000	MAL8P1.53	conserved Plasmodium protein, unknown function	-1.34453		0.034326	0.402357	1.06302
PF3D7_1243900	PFL2110c	double C2-like domain-containing protein	-0.841195		0.368438	0.2327	1.06269
PF3D7_1331300	MAL13P1.167	signal peptidase 21 kDa subunit	-1.32698		-0.026156	0.169581	1.06251
PF3D7_0306400	PFC0275w	FAD-dependent glycerol-3-phosphate dehydrogenase, putative	-1.44348		-0.075207	0.214387	1.06192
PF3D7_0305600	PFC0250c	AP endonuclease (DNA-[apurinic or apyrimidinic site] lyase), putative	-1.20516		0.1719	0.388769	1.05549
PF3D7_1349700	PF13_0260	peptidase, putative	-1.42923		-0.12576	0.0904134	1.05431
PF3D7_1445800	PF14_0435	conserved Plasmodium membrane protein, unknown function	-1.70145		-0.193082	0.568953	1.05235
PF3D7_1108700	PF11_0099	heat shock protein DnaJ homologue Pfj2	-0.877696		0.150302	0.208834	1.05138
PF3D7_1124600	PF11_0257	ethanolamine kinase	-0.861994		0.58878	0.798986	1.05077
PF3D7_1351700	MAL13P1.260	inner membrane complex protein 1f, putative	-0.808563		0.144635	0.306465	1.0487
PF3D7_1113800	PF11_0146	conserved Plasmodium membrane protein, unknown function	-1.54474		0.0404459	0.260845	1.04718
PF3D7_1253000	PFL2550w	gametocyte erythrocyte cytosolic protein	-1.33139		-0.133298	1.32156	1.04326
PF3D7_0811700	PF08_0090	conserved Plasmodium protein, unknown function			0.0904077	0.118033	1.04234
PF3D7_0723300	MAL7P1.125	conserved Plasmodium protein, unknown function	-1.1242		-0.103649	0.184336	1.04138
PF3D7_1328300	PF13_0154	conserved Plasmodium protein, unknown function	-1.02508		-0.0818345	0.222554	1.0406
PF3D7_0831200	MAL8P1.204	DnaJ protein, putative	-1.0319		-0.11402	0.343118	1.04046
PF3D7_1022700	PF10_0220	phospholipid scramblase, putative	-1.5737		-0.0689964	0.293311	1.04039
PF3D7_0305400	PFC0241w	conserved Plasmodium protein, unknown function	-1.27448		0.0871354	0.620469	1.03675
PF3D7_1147900	PF11_0487	conserved Plasmodium protein, unknown function	-1.18517		0.226048	-0.0445485	1.03662
PF3D7_0932400	PFI1575c	peptide chain release factor 1	-0.992343		0.463416	0.761983	1.03266
PF3D7_1460900	PF14_0581	apicoplast ribosomal protein S10, putative	-1.06756		-0.0248241	0.230115	1.03036
PF3D7_0104000	PFA0200w	thrombospondin-related sporozoite protein			0.275949		1.02991
PF3D7_0316300	PFC0710w	inorganic pyrophosphatase, putative	-1.04169		-0.12702	0.323111	1.02954
PF3D7_0524600	PFE1225w	50S ribosomal protein L12, apicoplast, putative	-0.849072		-0.108687	0.243014	1.02849
PF3D7_1439500	PF14_0374	CCAAT-binding transcription factor, putative	-1.44172		0.10757	0.146916	1.02827
PF3D7_0615500	PFF0750w	cdc2-related protein kinase 5	-1.23165		0.0867795	0.24325	1.02799
PF3D7_1437200	PF14_0352	ribonucleoside-diphosphate reductase large subunit, putative	-1.80215		0.268285	0.67908	1.02766
PF3D7_1460600	PF14_0578	inner membrane complex sub-compartment protein 3	-1.47573		0.163488	0.0644286	1.0257
PF3D7_1214000	PFL0680c	conserved Plasmodium protein, unknown function	-1.84785		0.231098	0.872223	1.02387
PF3D7_1428000	PF14_0258	conserved Plasmodium membrane protein, unknown function	-1.04862		-0.368188	-0.0864245	1.02324
PF3D7_0719400	MAL7P1.102	conserved Plasmodium protein, unknown function	-1.11962		-0.0367013	-0.0339474	1.02162
PF3D7_0613300	PFF0645c	rhoptry protein ROP14	-0.69355		0.0655685	-0.0551442	1.02089
PF3D7_0935500	PFI1715w	Plasmodium exported protein, unknown function	-1.26946		-0.198995	0.364508	1.02069
PF3D7_1014900	PF10_0146	conserved Plasmodium protein, unknown function	-0.611479		0.0028087	-0.0897167	1.01898
PF3D7_1356100	PF13_0299	conserved Plasmodium protein, unknown function	-1.31542		-0.0166042	0.223775	1.01793
PF3D7_0827500	PF08_0014	apicoplast ribosomal protein L21 precursor, putative	-1.28586		0.220855	0.537209	1.01687
PF3D7_1471400	PF14_0681	diacylglycerol kinase, putative	-1.1969		-0.00798907	0.150403	1.01667
PF3D7_1306200	PF13_0032	conserved Plasmodium protein, unknown function	-1.80607		0.0970645	0.371901	1.01165
PF3D7_1005800	PF10_0059	conserved Plasmodium membrane protein, unknown function	-0.619046			-0.174592	1.0108
PF3D7_0415800	PFD0765w	RING zinc finger protein, putative	-0.863793		-0.0971297	0.701648	1.0076
PF3D7_1447700	PF14_0453	conserved Plasmodium protein, unknown function	-1.36652		-0.0309432	-0.00043701	1.0052
PF3D7_0406700	PFD0330w	conserved Plasmodium protein, unknown function	-1.01519		0.0383977	0.147263	1.0049
PF3D7_1426300	PF14_0243	dynein-associated protein, putative	-0.80638		-0.45539	0.313933	1.00408
PF3D7_1236900	PFL1785c	conserved Plasmodium protein, unknown function	-0.896277		0.275107	0.344624	1.0038
PF3D7_0631000	PFF1505w	tetratricopeptide repeat protein, putative	-0.910747		0.183303	0.368259	1.00268
PF3D7_1205500	PFL0275w	zinc finger protein, putative	-1.71835		0.122594	0.0446863	1.00178
PF3D7_1403400	PF14_0032	conserved Plasmodium protein, unknown function	-0.208058		0.543583	0.7983	1.00177
PF3D7_0404600	PFD0225w	conserved Plasmodium membrane protein, unknown function	-1.79249		0.410287	1.58446	1.00117
PF3D7_0218100	PFB0845w	conserved Plasmodium membrane protein, unknown function	-1.47035		-0.335901	0.142697	0.999559
PF3D7_1422600	PF14_0216	conserved Plasmodium protein, unknown function	-1.45692		0.110395	0.34034	0.998103
PF3D7_1339400	PF13_0216	conserved Plasmodium protein, unknown function	-0.973265		-0.0417676	0.278946	0.997503
PF3D7_0519100	PFE0960w	mitochondrial ribosomal protein L14 precursor, putative	-1.26701		0.00688534	0.629819	0.996295
PF3D7_0728700	MAL7P1.156	alpha/beta hydrolase, putative	-0.24912		0.618817	1.09645	0.994421
PF3D7_1416300	PF14_0161	conserved protein, unknown function	-0.86642		0.420269	0.762691	0.994233
PF3D7_1470500	PF14_0672	phosphodiesterase delta, putative	-0.721782		0.280602	0.597054	0.993745
PF3D7_1120200	PF11_0209	conserved Plasmodium protein, unknown function	-0.78692		0.221821	0.229568	0.990784
PF3D7_0423400	PFD1105w	apical asparagine-rich protein AARP			-0.590169	-0.765096	0.990143
PF3D7_1134300	PF11_0354	conserved Plasmodium protein, unknown function	-1.14752		-0.12379	-0.169144	0.989745
PF3D7_0402200	PFD0105c	surface-associated interspersed protein 4.1 (SURFIN 4.1), pseudogene			-0.15782	0.814424	0.989695
PF3D7_0924600	PFI1210w	conserved Plasmodium protein, unknown function	-0.507635		-0.154759	-0.00383602	0.982049
PF3D7_1436800	PF14_0348	ATP-dependent Clp protease proteolytic subunit	-0.780338		0.304696	0.858793	0.981741
PF3D7_1247500	PFL2280w	serine/threonine protein kinase, putative	-0.811227		0.152057	-0.0586509	0.981226
PF3D7_0907800	PFI0375w	apicoplast ribosomal protein L35 precursor, putative	-1.28307		0.378463	0.260308	0.979215
PF3D7_0802600	MAL8P1.150	adenylyl cyclase beta	-0.833059		-0.0202081	-0.165098	0.977231
PF3D7_1002900	PF10_0033	conserved Plasmodium protein, unknown function	-1.1675		0.142223	0.513091	0.976778
PF3D7_1115500	PF11_0163	transcription factor with AP2 domain(s), putative	-2.10365		0.439203	0.834771	0.976756
PF3D7_1414400	PF14_0142	serine/threonine protein phosphatase PP1	-0.968322		0.125046	0.328454	0.976216
PF3D7_0215000	PFB0685c	acyl-CoA synthetase	-0.992208		0.253032	0.433082	0.976099
PF3D7_1138200	PF11_0394	conserved Plasmodium membrane protein, unknown function	-0.728868		0.080367	0.233477	0.97555
PF3D7_1317100	PF13_0095	DNA replication licensing factor MCM4	-1.2115		0.0442171	0.25674	0.972827
PF3D7_0805700	MAL8P1.203	serine/threonine protein kinase, FIKK family	-1.45305		-0.123699	-0.159829	0.971393
PF3D7_1032400	PF10_0316	phosphatidylinositol N-acetylglucosaminyltransferase subunit A, putative	-1.33782		0.117598	0.727476	0.970678
PF3D7_0422800	PFD1045w	serpentine receptor, putative	-1.59742		-0.29368	-0.0984271	0.965241
PF3D7_1468300	PF14_0651	leucine-rich repeat protein	-0.340723		0.661162	0.6242	0.962923
PF3D7_0620700	PFF1010c	DnaJ protein, putative	-0.89674		0.00271959	0.245452	0.961644
PF3D7_1243500	PFL2090c	vacuolar-sorting protein SNF7, putative	-0.881209		-0.123482	0.144038	0.96153
PF3D7_1465000	PF14_0617	conserved Plasmodium protein, unknown function	-1.02584		-0.0028322	0.315752	0.959159
PF3D7_1352500	PF13_0272	thioredoxin-related protein, putative	-1.06753		-0.126445	0.311529	0.95812
PF3D7_0214900	PFB0680w	rhoptry neck protein 6	-1.05612		-0.152627	0.0138438	0.957849
PF3D7_1452500	PF14_0500	SNARE protein, putative	-1.13365		0.349335	0.36229	0.954563
PF3D7_1012300	PF10_0120	cytochrome b-c1 complex subunit 7, putative	-0.902748		0.115176	0.504076	0.952973
PF3D7_1141300	PF11_0424	conserved Plasmodium protein, unknown function	-1.28993		-0.0234929	0.190787	0.949354
PF3D7_1018300	PF10_0177	conserved Plasmodium protein, unknown function	-0.609115		-0.140049	-0.128795	0.949181
PF3D7_1439400	PF14_0373	cytochrome b-c1 complex subunit Rieske, putative	-1.31813		0.238886	0.274252	0.948187
PF3D7_0206200	PFB0275w	pantothenate transporter	-0.473873		0.183995	0.473959	0.948148
PF3D7_0608600	PFF0425w	conserved Plasmodium protein, unknown function	-0.269192		0.348867	0.784647	0.946675
PF3D7_0202900	PFB0140w	palmitoyltransferase DHHC12, putative	-1.7788		0.175501	0.379411	0.94269
PF3D7_0308700	PFC0370w	conserved Plasmodium protein, unknown function	-0.626722		-0.0258492	0.253821	0.940652
PF3D7_0721100	PF07_0087	conserved Plasmodium protein, unknown function	-0.706336		0.359888	0.610549	0.938647
PF3D7_0934600	PFI1675w	conserved Plasmodium protein, unknown function					0.938356
PF3D7_1305100	PF13_0025	conserved Plasmodium protein, unknown function	-1.18985		0.174806	0.2417	0.937882
PF3D7_0908200	PFI0395w	conserved Plasmodium protein, unknown function	-1.36783		-0.0602975	0.0822862	0.937509
PF3D7_1212000	PFL0595c	glutathione peroxidase-like thioredoxin peroxidase	-0.900714		0.2761	0.508029	0.937258
PF3D7_0203400	PFB0161c	conserved Plasmodium protein, unknown function	-1.39134		0.121993	0.323784	0.936052
PF3D7_1344600	MAL13P1.220	lipoyl synthase	-1.35465		0.116704	0.27809	0.935759
PF3D7_1252700	PFL2535w	Plasmodium exported protein (PHISTb), unknown function	-1.32999		0.432757	0.697778	0.935704
PF3D7_0102300	PFA0115w	Plasmodium exported protein, unknown function	-1.60739		0.148946	1.22468	0.934881
PF3D7_0708900	PF07_0034	Cg3 protein	-1.27017		0.307826	0.751688	0.934019
PF3D7_1470800	PF14_0675	conserved Plasmodium protein, unknown function	-1.0644		-0.213069	-0.234885	0.933822
PF3D7_1312600	PF13_0070	2-oxoisovalerate dehydrogenase subunit alpha, mitochondrial, putative	-1.54393		-0.0652091	0.613913	0.933226
PF3D7_0614300	PFF0690c	major facilitator superfamily-related transporter, putative	-0.804214		-0.0198489	0.353799	0.931448
PF3D7_0605500	PFF0270c	cyclin dependent kinase binding protein, putative	-1.07126		-0.2544	0.0571327	0.930863
PF3D7_0602900	PFF0140c	conserved Plasmodium protein, unknown function	-0.96327		0.0865076	0.180686	0.930687
PF3D7_1149800	PF11_0515	rifin				0.134531	0.93046
PF3D7_1425300	PF14_0233	conserved Plasmodium protein, unknown function	-0.81274		0.40303	0.76827	0.930298
PF3D7_0214200	PFB0645c	mitochondrial ribosomal protein L13 precursor, putative	-1.57483		0.357869	0.958585	0.929871
PF3D7_0311700	PFC0495w	plasmepsin VI	0.810994		-0.0681681	0.369763	0.927912
PF3D7_1215200	PFL0735w	peptidyl-prolyl cis-trans isomerase	-1.28458		0.0593856	0.516048	0.927513
PF3D7_1341800	PF13_0226	inner membrane complex protein 1k, putative					0.925266
PF3D7_1211700	PFL0580w	DNA replication licensing factor MCM5, putative	-1.04001		-0.165565	0.212987	0.923562
PF3D7_1465100	PF14_0618	conserved oligomeric Golgi complex subunit 6, putative	-0.969031		0.0901896	0.0863313	0.923137
PF3D7_1124200	PF11_0253	conserved Plasmodium protein, unknown function	-0.763053		0.528797	0.861883	0.922607
PF3D7_0203600	PFB0170w	conserved Plasmodium protein, unknown function	-1.71812		0.00197123	0.292851	0.922486
PF3D7_0618900	PFF0915w	phosphatidylinositol N-acetylglucosaminyltransferase subunit GPI1	-1.40068		0.0151458	0.0904592	0.921605
PF3D7_1343400	MAL13P1.216	DNA repair protein RAD5, putative	-0.957258		0.0040323	0.37928	0.919459
PF3D7_0705900	MAL7P1.340	ATP synthase subunit C, putative	-1.06308		0.59137	0.979505	0.918026
PF3D7_1329300	PF13_0149	chromatin assembly factor 1 subunit, putative	-1.02528		0.128604	0.323343	0.917976
PF3D7_1364600	MAL13P1.324	aldehyde reductase, putative	-1.35652		-0.0417459	0.0241381	0.916083
PF3D7_1319000	PF13_0104	conserved Plasmodium protein, unknown function	-0.672452		0.236063	0.944558	0.914835
PF3D7_0306600	PFC0281w	conserved Plasmodium protein, unknown function	-0.710776		0.40392	0.567709	0.914696
PF3D7_1440100	PF14_0380	conserved Plasmodium protein, unknown function	-0.683205		-0.111425	0.182184	0.912651
PF3D7_0105800	PFA0285c	conserved Plasmodium protein, unknown function	-1.14383		0.225535	0.579559	0.912016
PF3D7_1011300	PF10_0110	protein ARV1, putative	-1.18459		0.140363	0.453567	0.911283
PF3D7_0611000	PFF0540c	SNARE associated Golgi protein, putative	-0.978983		0.0396114	0.1689	0.910825
PF3D7_0423000	PFD1085w	conserved Plasmodium protein, unknown function	-0.96175		0.0272319	0.21543	0.910731
PF3D7_1449000	PF14_0467	gamete egress and sporozoite traversal protein, putative				0.240549	0.908666
PF3D7_1241600	PFL2000w	mitochondrial carrier protein, putative	-1.29818		0.0578085	0.122121	0.90741
PF3D7_1227600	PFL1335w	cyclin related protein, putative	-1.1157		0.274789	0.33162	0.906456
PF3D7_1313600	PF13_0079	conserved Plasmodium protein, unknown function	-0.389335		-0.12126	-0.905484	0.903805
PF3D7_1137200	PF11_0383	apical exonemal protein	-0.818308		0.201672	-0.0120774	0.902934
PF3D7_0612300	PFF0600w	conserved protein, unknown function	-1.06213		0.264044	0.342893	0.902879
PF3D7_0415700	PFD0760c	conserved Plasmodium protein, unknown function	-1.20306		0.137793	0.306548	0.899474
PF3D7_1235600	PFL1720w	serine hydroxymethyltransferase	-1.49791		-0.0829108	0.371126	0.898761
PF3D7_0918100	PFI0885w	cytochrome b5-like heme/steroid binding protein, putative	-0.655335		0.279994	0.683095	0.896465
PF3D7_1476800	PF14_0738	lysophospholipase, putative	-0.934843		-0.35143	-0.28886	0.895334
PF3D7_1113000	PF11_0528	conserved Plasmodium protein, unknown function	-0.218478		-0.0377522	-0.611126	0.894858
PF3D7_1330100	MAL13P1.160	conserved Plasmodium protein, unknown function	-0.968233		0.229197	0.365898	0.894097
PF3D7_1038800	PF10_0378	RESA-like protein with PHIST and DnaJ domains	0.413096		-0.553184	0.311732	0.892727
PF3D7_0504800	PFE0240c	conserved Plasmodium protein, unknown function	-1.30863		-0.138589	-0.051514	0.892607
PF3D7_0613200	PFF0640w	conserved Plasmodium protein, unknown function	-1.62382		0.31697	0.648902	0.891214
PF3D7_1108600	PF11_0098	endoplasmic reticulum-resident calcium binding protein	-1.41554		0.167166	0.150685	0.890999
PF3D7_0503200	PFE0155w	conserved Plasmodium protein, unknown function	-0.683379		0.184008	0.258815	0.890575
PF3D7_0303900	PFC0176c	phosphatidylethanolamine-binding protein, putative	-0.580078		0.0354537	0.115632	0.890448
PF3D7_1369000	MAL13P1.348	glycosylphosphatidylinositol anchor attachment 1 protein, putative	-0.672124		-0.0214931	0.428931	0.88998
PF3D7_0211900	PFB0530c	conserved Plasmodium protein, unknown function	-1.19581		0.243661	0.610931	0.888046
PF3D7_0627300	PFF1325c	E3 ubiquitin-protein ligase RNF5, putative	-0.86563		0.34968	0.0819283	0.887428
PF3D7_1340700	MAL13P1.205	ras-related protein Rab-11B	-1.32463		-0.227493	0.0197337	0.886913
PF3D7_0616600	PFF0805c	conserved protein, unknown function	-1.04338		0.0823341	0.429283	0.886425
PF3D7_1232600	PFL1570w	conserved Plasmodium protein, unknown function	-0.36119		0.180207	0.465831	0.886112
PF3D7_1416200	PF14_0160	metacaspase-like protein	-1.19798		0.0832414	0.179043	0.884347
PF3D7_1029600	PF10_0289	adenosine deaminase	-1.53039		0.425733	1.15775	0.882817
PF3D7_1114800	PF11_0157	glycerol-3-phosphate dehydrogenase, putative			0.34479	-0.335812	0.882377
PF3D7_0303200	PFC0150w	HAD superfamily protein, putative	-1.12079		0.133844	0.285249	0.881707
PF3D7_1224500	PFL1180w	histone chaperone ASF1, putative	-1.49701		0.158605	0.0838159	0.88005
PF3D7_0715200	PF07_0061	conserved Plasmodium protein, unknown function	-1.11214		-0.0485166	0.0448186	0.878957
PF3D7_1322200	MAL13P1.123	conserved Plasmodium protein, unknown function	-0.429253		-0.0724281	0.072348	0.877855
PF3D7_0522400	PFE1120w	conserved Plasmodium protein, unknown function	-0.978088		0.12254	0.233591	0.87573
PF3D7_1330200	MAL13P1.161	conserved Plasmodium protein, unknown function	-1.02176		0.293034	0.568784	0.874938
PF3D7_1422200	PF14_0213	conserved Plasmodium protein, unknown function	-0.605791		0.16882	0.210179	0.87486
PF3D7_0819700	MAL8P1.61	conserved Plasmodium protein, unknown function	-1.29836		-0.207399	0.000550057	0.873533
PF3D7_0916000	PFI0785c	major facilitator superfamily domain-containing protein, putative	-1.0465		-0.317139	0.216604	0.873473
PF3D7_1353000	MAL13P1.269	tryptophan-rich protein, pseudogene	-0.855655		0.3984	0.518149	0.873471
PF3D7_1304000	MAL13P1.21	condensin complex subunit 2, putative	-1.2748		0.169876	0.341458	0.872906
PF3D7_1303200	MAL13P1.16	SNARE protein, putative	-1.6064		0.56564	1.02542	0.872779
PF3D7_0925300	PFI1240c	proline--tRNA ligase, putative	-1.11641		0.192843	0.266467	0.87271
PF3D7_0624700	PFF1190c	N-acetylglucosaminylphosphatidylinositol deacetylase, putative	-1.50446		-0.0168937	0.573868	0.872354
PF3D7_1307600	PF13_0040	DNA-directed RNA polymerase alpha chain, putative	-1.15878		0.353856	0.306724	0.871224
PF3D7_0103000	PFA0150c	vacuolar protein sorting-associated protein VTA1, putative	-1.34236		-0.342905	0.127875	0.869618
PF3D7_1314400	PF13_0081	conserved Plasmodium protein, unknown function	-1.17065		0.232626	1.22312	0.868987
PF3D7_0626400	PFF1280w	Sec14 domain containing protein	-1.23461		0.278542	0.384627	0.868732
PF3D7_0423200	PFD1095w	BSD-domain protein, putative	-0.60594		0.222886	0.155003	0.866954
PF3D7_1117300	PF11_0179	conserved Plasmodium protein, unknown function	-1.08628		-0.172848	-0.0184254	0.866361
PF3D7_0716300	MAL7P1.77	conserved Plasmodium protein, unknown function	-1.10052		-0.00811533	0.32556	0.866272
PF3D7_0630800	PFF1495w	conserved Plasmodium protein, unknown function	0.0977714			0.331285	0.865641
PF3D7_1036800	PF10_0360	acetyl-CoA transporter, putative	-1.1119		-0.366168	0.148198	0.862757
PF3D7_1212800	PFL0630w	iron-sulfur subunit of succinate dehydrogenase	-0.925232		0.056122	0.258623	0.861413
PF3D7_0913500	PFI0660c	protease, putative	-0.864442		0.102963	0.304237	0.860168
PF3D7_1361600	MAL13P1.307	iron-sulfur assembly protein, putative	-1.20312		0.524531	1.08528	0.857788
PF3D7_0217100	PFB0795w	ATP synthase F1, alpha subunit	-0.923602		0.0798826	0.758145	0.854092
PF3D7_0216500	PFB0755w	conserved Plasmodium protein, unknown function	-0.279145		0.0535335	-0.179434	0.854014
PF3D7_1467400	PF14_0642	50S ribosomal protein L22, apicoplast, putative	-1.04397		0.26576	0.235094	0.851529
PF3D7_1205300	PFL0265w	conserved Plasmodium protein, unknown function	-1.09983		-0.107134	0.29311	0.850832
PF3D7_1206100	PFL0305c	IMP-specific 5'-nucleotidase, putative	-0.182045		0.146303	0.0346564	0.850327
PF3D7_0826900	MAL8P1.20	conserved Plasmodium protein, unknown function	-1.27843		-0.0976189	0.480334	0.849926
PF3D7_1022500	PF10_0218	citrate synthase, mitochondrial, putative	-1.1674		-0.0388829	0.234032	0.849288
PF3D7_0522100	PFE1105c	conserved Plasmodium protein, unknown function	-0.792743		-0.199156	0.0992259	0.849226
PF3D7_0527000	PFE1345c	DNA replication licensing factor MCM3, putative	-0.967211		0.114254	0.237256	0.844157
PF3D7_1242800	PFL2060c	rab specific GDP dissociation inhibitor	-0.85772		-0.0469501	0.385943	0.84346
PF3D7_1453100	PF14_0505	dynactin subunit 4, putative			0.151245	-0.0486942	0.842707
PF3D7_1358300	PF13_0312	rhomboid protease ROM7	-1.388		-0.0166111	0.36207	0.842308
PF3D7_0818600	MAL8P1.66	BEM46-like protein, putative	-0.254627		0.423995	0.948125	0.840284
PF3D7_0408600	PFD0425w	sporozoite invasion-associated protein 1	-0.410929		-0.225458	0.656705	0.836008
PF3D7_1432300	PF14_0304	conserved Plasmodium protein, unknown function	-1.08016		-0.105214	0.0606831	0.833583
PF3D7_0929600	PFI1455c	G2 protein, putative	0.429037		0.173896	0.364851	0.833572
PF3D7_1441500	PF14_0394	conserved Plasmodium protein, unknown function	-1.12187		0.127459	0.286959	0.832906
PF3D7_0724800	MAL7P1.137	kelch domain-containing protein, putative	-0.882865		0.108047	0.505634	0.826572
PF3D7_0922200	PFI1090w	S-adenosylmethionine synthetase	-0.880109		0.42549	0.805454	0.825728
PF3D7_1413500	PF14_0133	FeS assembly ATPase SufC	-0.665139		0.107665	0.714985	0.825572
PF3D7_0317400	PFC0765c	DNA replication complex GINS protein, putative	-0.768302		0.180947	0.42026	0.825156
PF3D7_1329200	MAL13P1.147	conserved Plasmodium protein, unknown function	-0.948777		0.166788	0.42256	0.824246
PF3D7_1008200	PF10_0080	endonuclease, putative	-0.971899		0.175821	0.122201	0.823462
PF3D7_1226800	PFL1295w	ataxin-3, putative	-0.990627		-0.130064	0.0572056	0.822064
PF3D7_0515200	PFE0760w	conserved Plasmodium protein, unknown function	-0.872346		0.0799262	0.268593	0.821603
PF3D7_0414900	PFD0720w	armadillo-domain containing rhoptry protein	-0.405409				0.82133
PF3D7_0211500	PFB0510w	GAF domain-related protein, putative	-0.388313		0.0024043	0.519368	0.821002
PF3D7_0518600	PFE0930w	WD repeat-containing protein 26, putative	-1.20481		-0.0921424	-0.062853	0.820217
PF3D7_0728600	MAL7P1.155	zinc finger, C3HC4 type, putative	-1.17631		0.0722382	0.252682	0.817628
PF3D7_1221300	PFL1025c	conserved Plasmodium protein, unknown function	-0.174223		0.130876	0.326787	0.812938
PF3D7_1451300	PF14_0488	E3 SUMO-protein ligase NSE2, putative	-0.513885		0.117152	0.349101	0.812848
PF3D7_0615300	PFF0740c	GPI-anchored wall transfer protein 1, putative	-1.10619		0.104832	0.242	0.812274
PF3D7_0112800	PFA0610c	Plasmodium exported protein (hyp11), unknown function			-0.296522	0.107813	0.810615
PF3D7_1419500	PF14_0189	conserved Plasmodium protein, unknown function	-1.29434		-0.341529	-0.110145	0.808476
PF3D7_1319400	MAL13P1.103	conserved Plasmodium protein, unknown function	-0.911787		0.183688	0.20212	0.808282
PF3D7_0911600	PFI0565w	conserved Plasmodium protein, unknown function	-0.660251		-0.12908	0.0190518	0.8053
PF3D7_1415000	PF14_0148	uracil-DNA glycosylase	-1.07814		-0.0201975	0.699095	0.804024
PF3D7_1225900	PFL1250c	conserved Plasmodium protein, unknown function	-1.27952		0.136244	0.404031	0.801706
PF3D7_1367500	PF13_0353	NADH-cytochrome b5 reductase, putative	-0.496589		0.0748017	0.301399	0.801362
PF3D7_1025400	PF10_0248	conserved Plasmodium membrane protein, unknown function	-0.469055		0.199025	-0.0147696	0.800495
PF3D7_1216400	PFL0790w	conserved Plasmodium membrane protein, unknown function	-0.976375		-0.129112	0.105241	0.80035
PF3D7_1024500	PF10_0238	conserved Plasmodium protein, unknown function	-0.978959		-0.194102	0.144	0.800198
PF3D7_1250700	PFL2435w	conserved Plasmodium protein, unknown function	-1.43788		0.224248	0.562621	0.798877
PF3D7_0812600	PF08_0085	ubiquitin-conjugating enzyme, putative	-0.988844		0.304737	0.627892	0.796764
PF3D7_0927900	PFI1370c	phosphatidylserine decarboxylase	-1.18392		0.0988258	0.206051	0.795942
PF3D7_0825200	MAL8P1.27	translation initiation factor IF-3	-0.943035		-0.180854	-0.0282105	0.795869
PF3D7_0309200	PFC0385c	serine/threonine protein kinase, putative	-0.797432		0.270267	0.164358	0.789902
PF3D7_0815900	PF08_0066	dihydrolipoyl dehydrogenase, apicoplast	-0.811432		0.479851	0.681965	0.7881
PF3D7_0925600	PFI1255w	zinc binding protein (Yippee), putative	-1.16154		-0.161085	-0.299564	0.787901
PF3D7_0715400	MAL7P1.74	secreted ookinete protein, putative	-0.839774		0.271543	0.157741	0.787876
PF3D7_1111600	PF11_0122	endonuclease/exonuclease/phosphatase family protein, putative				0.172572	0.786666
PF3D7_0710000	MAL7P1.30	conserved Plasmodium protein, unknown function	-1.95607		0.037682	-0.0563104	0.786476
PF3D7_1414000	PF14_0138	26S proteasome regulatory subunit RPN13, putative	-0.520175		0.0883144	0.0162425	0.785742
PF3D7_0811100	PF08_0093	mitochondrial carrier protein, putative	-1.13223		0.12111	0.417923	0.785482
PF3D7_0416600	PFD0805w	prohibitin-like protein, putative	-1.25572		0.400697	0.703184	0.784721
PF3D7_1322900	MAL13P1.129	conserved Plasmodium protein, unknown function	-0.241855		0.146008	-0.311431	0.782968
PF3D7_0911500	PFI0560c	conserved Plasmodium protein, unknown function	-1.37394		0.58747	0.707847	0.782422
PF3D7_1215400	PFL0745c	conserved Plasmodium protein, unknown function	-0.732014		-0.000641084	0.0392973	0.780392
PF3D7_0820900	MAL8P1.54	conserved Plasmodium protein, unknown function	-1.00494		-0.112758	-0.0847715	0.780279
PF3D7_1136000	PF11_0371	conserved Plasmodium protein, unknown function	-1.51295		-0.282968	-0.174563	0.779505
PF3D7_1210700	PFL0535c	conserved Plasmodium protein, unknown function	-1.08423		-0.0733469	0.216155	0.778759
PF3D7_0808300	MAL8P1.122	ubiquitin regulatory protein, putative	-0.936508		0.241464	-0.00375874	0.778587
PF3D7_1004600	PF10_0049	conserved Plasmodium membrane protein, unknown function	-0.810568		0.474562	-0.188714	0.778224
PF3D7_1310600	MAL13P1.51	ras-related protein Rab-5B	-0.188489		0.00455818	0.293008	0.777583
PF3D7_1336600	MAL13P1.183	conserved Plasmodium protein, unknown function	-1.01303		-0.00318107	0.419761	0.777568
PF3D7_1435200	PF14_0333	conserved Plasmodium protein, unknown function	-0.825501		0.266435	0.302595	0.776914
PF3D7_0419900	PFD0965W	phosphatidylinositol 4-kinase, putative	-0.98412		0.110235	-0.0454251	0.773913
PF3D7_0717200	MAL7P1.84	conserved Plasmodium protein, unknown function	-0.719557		0.144567	0.375754	0.771656
PF3D7_1253400	PFL2570w	acyl-CoA synthetase	-1.20513		-0.222048	0.283087	0.770905
PF3D7_1205000	PFL0250w	conserved Plasmodium protein, unknown function	-0.733742		-0.0206123	0.125889	0.770643
PF3D7_1319600	PF13_0114	conserved Plasmodium protein, unknown function	-0.347753		0.0771763	0.32014	0.770587
PF3D7_1022800	PF10_0221	4-hydroxy-3-methylbut-2-en-1-yl diphosphate synthase	-1.23381		0.279556	0.70075	0.770388
PF3D7_1004200	PF10_0045	WD repeat-containing protein, putative	-0.658156		-0.0395584	0.232111	0.770096
PF3D7_0529400	PFE1465w	conserved Plasmodium protein, unknown function	-0.940822		-0.152267	-0.101379	0.768677
PF3D7_0311400	PFC0485w	protein kinase, putative	-0.677341		0.308309	0.618348	0.767928
PF3D7_0419500	PFD0945c	conserved Plasmodium membrane protein, unknown function	-0.85806		0.168605	0.0823526	0.766107
PF3D7_0311300	PFC0475c	phosphatidylinositol 3- and 4-kinase, putative	-0.875303		-0.138372	0.00814124	0.763931
PF3D7_0614000	PFF0680c	thiamin-phosphate pyrophosphorylase, putative	-1.14565		0.563888	0.711646	0.763382
PF3D7_0405900	PFD0295c	apical sushi protein	-1.0954		-0.232285	-0.267729	0.762461
PF3D7_1336100	PF13_0202	conserved Plasmodium protein, unknown function	-1.13691		0.136538	0.598016	0.761646
PF3D7_0208100	PFB0365w	conserved Plasmodium protein, unknown function	-1.00063		0.0766894	0.253256	0.760561
PF3D7_1147600	PF11_0484	conserved Plasmodium protein, unknown function	-0.822998		0.254148	0.374261	0.760165
PF3D7_0530200	PFE1510c	phosphoenolpyruvate/phosphate translocator	-1.26268		-0.00411417	0.254776	0.755551
PF3D7_0923300	PFI1145w	perforin-like protein 3	0.325224		0.321509	0.611442	0.753211
PF3D7_0726700	PF07_0109	conserved Plasmodium protein, unknown function	-0.634404		-0.138583	-0.027113	0.752844
PF3D7_1019700	PF10_0190	conserved Plasmodium protein, unknown function	-0.714906		0.0527779	-0.0135834	0.752478
PF3D7_1143100	PF11_0442	transcription factor with AP2 domain(s)	-0.621258		0.228084	0.37418	0.75211
PF3D7_1008500	PF10_0082	conserved Plasmodium membrane protein, unknown function	-0.81186		-0.287159	-0.151551	0.751537
PF3D7_0816400	MAL8P1.79	EF-hand calcium-binding domain-containing protein	-0.450593		0.0948482	0.299175	0.751428
PF3D7_1029800	PF10_0291	RAP protein, putative	-0.81307		0.470383	0.764288	0.749398
PF3D7_0307600	PFC0320w	conserved Plasmodium protein, unknown function	-0.961391		0.154267	0.322792	0.747997
PF3D7_0817200	PF08_0061	conserved Plasmodium protein, unknown function	-0.747133		0.282751	0.399639	0.74756
PF3D7_0909000	PFI0435c	conserved Plasmodium protein, unknown function	-0.375427			0.172335	0.747393
PF3D7_0416100	PFD0780w	glutamyl-tRNA(Gln) amidotransferase subunit A	-1.32268		0.288501	0.443653	0.746371
PF3D7_0728100	PF07_0118	conserved Plasmodium membrane protein, unknown function	-1.0525		0.263143	0.255654	0.744547
PF3D7_0219400	PFB0888w	ribosome associated membrane protein RAMP4, putative, unspecified product	-0.927531		0.204242	0.125251	0.742732
PF3D7_0513300	PFE0660c	purine nucleoside phosphorylase	-0.769018		0.504824	1.28323	0.742469
PF3D7_1431600	PF14_0295	succinyl-CoA ligase [ADP-forming] subunit beta, putative	-0.840598		0.0477217	0.403393	0.74204
PF3D7_1212500	PFL0620c	glycerol-3-phosphate 1-O-acyltransferase	-1.03398		0.187373	0.293488	0.74047
PF3D7_0922900	PFI1125c	3-oxoacyl-[acyl-carrier-protein] reductase	-0.417277		-0.012672	0.695223	0.739745
PF3D7_0803600	MAL8P1.143	conserved Plasmodium protein, unknown function	-0.365866		-0.139059	-0.0925089	0.739677
PF3D7_0821400	MAL8P1.52	conserved Plasmodium protein, unknown function	-0.997556		0.0195366	0.0545378	0.73945
PF3D7_0811000	PF08_0094	cullin-1, putative	-0.8454		0.00270984	0.209133	0.739343
PF3D7_1034200	PF10_0332	apicoplast ribosomal protein L27 precursor, putative	-1.03671		0.0554647	-0.0841479	0.73861
PF3D7_1437100	PF14_0351	conserved Plasmodium protein, unknown function	-1.2525		-0.00983224	0.151448	0.737718
PF3D7_1404700	PF14_0044	conserved Plasmodium protein, unknown function	0.174814		0.869882	1.14875	0.737049
PF3D7_0705300	MAL7P1.21	origin recognition complex subunit 2, putative	-0.631998		0.0113137	0.0123579	0.73624
PF3D7_1129800	PF11_0309	conserved Plasmodium protein, unknown function	-1.25523		0.356018	0.617993	0.736151
PF3D7_1221800	PFL1050w	conserved Plasmodium protein, unknown function	-0.462536		-0.202578	0.109602	0.735804
PF3D7_1350900	PF13_0267	transcription factor with AP2 domain(s)	-0.589803		0.147047	0.503101	0.734406
PF3D7_0523800	PFE1185w	transporter, putative	-0.562514		-0.00136816	-0.0485209	0.734048
PF3D7_1142900	PF11_0441	conserved Plasmodium protein, unknown function	-1.0433		0.189215	0.371444	0.733739
PF3D7_1145400	PF11_0465	dynamin-like protein	-0.525838		-0.156794	-0.0196499	0.733676
PF3D7_1411000	PF14_0108	conserved Plasmodium protein, unknown function	-0.841165		-0.08249	0.1036	0.733286
PF3D7_0514300	PFE0715w	aspartate--tRNA ligase, putative	-0.500663		0.410778	0.364797	0.73283
PF3D7_1006100	PF10_0062	CCR4-NOT transcription complex subunit 5, putative	-0.440647		0.439386	0.688562	0.732484
PF3D7_1431900	PF14_0299	inner membrane complex suture component, putative	-0.322633		-0.285416	-0.0480456	0.732454
PF3D7_1011000	PF10_0107	inner membrane complex sub-compartment protein 1	-0.760743		0.077521	0.435597	0.731847
PF3D7_1338000	MAL13P1.189	LMBR1 domain-containing protein, putative	-0.751116		0.0040513	0.0877966	0.73184
PF3D7_1408700	PF14_0084	conserved Plasmodium protein, unknown function	-1.00536		0.280302	0.342123	0.731275
PF3D7_1110100	PF11_0107	conserved Plasmodium protein, unknown function	-0.442844		-0.00205755	0.107805	0.731
PF3D7_1439600	PF14_0375	conserved Plasmodium protein, unknown function	-0.405424		-0.11274	0.270116	0.729387
PF3D7_0603900	PFF0190c	conserved Plasmodium protein, unknown function					0.729339
PF3D7_1330700	MAL13P1.165	GPI transamidase subunit PIG-U, putative	-0.492907		-0.0461182	0.267425	0.727688
PF3D7_0312100	PFC0510w	E3 ubiquitin-protein ligase, putative	-1.12184		-0.123748	0.0709211	0.726495
PF3D7_1121000	PF11_0217	palmitoyltransferase DHHC3	-0.574524		-0.24876	-0.224862	0.726194
PF3D7_0409600	PFD0470c	replication protein A1, large subunit	-0.893625		0.17214	0.508415	0.725638
PF3D7_0220800	PFB0935w	cytoadherence linked asexual protein 2	-0.208124		-0.229083	-0.287425	0.725632
PF3D7_0106000	PFA0295c	conserved Plasmodium protein, unknown function	-1.12734		0.00722525	0.338217	0.725422
PF3D7_1221100	PFL1015w	conserved Plasmodium protein, unknown function	-0.181534		-0.00690861	0.249251	0.725293
PF3D7_0615100	PFF0730c	enoyl-acyl carrier reductase				0.451895	0.724815
PF3D7_0106800	PFA0335w	ras-related protein Rab-5C	-1.04294		0.0343808	0.0736517	0.724729
PF3D7_1004500	PF10_0048	conserved Plasmodium protein, unknown function	-1.13888		-0.128004	0.286946	0.723601
PF3D7_1145600	PF11_0467	conserved protein, unknown function	-1.66021		0.0995593	0.205678	0.722663
PF3D7_1406600	PF14_0063	ATP-dependent Clp protease regulatory subunit ClpC, putative	-0.812063		0.0449163	0.045667	0.722276
PF3D7_1419000	PF14_0184	conserved Plasmodium protein, unknown function	-0.897491		-0.0193186	0.238195	0.721165
PF3D7_0408500	PFD0420c	flap endonuclease 1	-1.17335		-0.0823706	0.0907111	0.721019
PF3D7_0608900	PFF0440w	conserved Plasmodium protein, unknown function	-1.21485		-0.25552	-0.226419	0.717947
PF3D7_0416400	PFD0795w	histone acetyltransferase, putative	-0.625208		0.0964039	0.0503788	0.716964
PF3D7_0606200	PFF0305c	ubiquitin-conjugating enzyme E2, putative	-0.463125		0.110377	0.183542	0.715527
PF3D7_1106100	PF11_0072	apicoplast ribosomal protein S15 precursor, putative	-0.99916		0.144918	0.244705	0.714753
PF3D7_1436600	PF14_0346	cGMP-dependent protein kinase	-0.596761		-0.77627	-0.510647	0.714669
PF3D7_1110600	PF11_0113	mitochondrial ribosomal protein L11 precursor, putative	-0.954327		0.338769	0.548686	0.714542
PF3D7_0314000	PFC0581w	co-chaperone p23	-0.671579		-0.338512	-0.269787	0.713795
PF3D7_0915000	PFI0735c	type II NADH:ubiquinone oxidoreductase	-1.07844		0.0466907	0.20253	0.713579
PF3D7_0804400	MAL8P1.140	methionine aminopeptidase 1c, putative	-0.936009		-0.0632911	0.0712474	0.712748
PF3D7_1359700	MAL13P1.296	conserved Plasmodium protein, unknown function	-0.479058		-0.119717	-0.397513	0.712712
PF3D7_0931500	PFI1530c	conserved Plasmodium protein, unknown function	-1.03439		-0.273176	0.00223351	0.711465
PF3D7_0314300	PFC0590c	DER1-like protein	-1.20434		0.380348	0.537462	0.711429
PF3D7_1334000	PF13_0188	conserved Plasmodium protein, unknown function	-1.0756		0.0229777	0.227186	0.711375
PF3D7_1472800	PF14_0696	conserved Plasmodium protein, unknown function	-1.44076		0.332616	0.698545	0.709658
PF3D7_1002100	PF10_0025	EMP1-trafficking protein	-0.656273		0.238105	0.881663	0.708033
PF3D7_0719800	PF07_0081	conserved Plasmodium protein, unknown function	-0.583865		-0.0583158	0.0109848	0.707484
PF3D7_0309700	PFC0405c	SECIS-binding protein 2, putative	-0.445465		0.309971	0.716274	0.705355
PF3D7_0929900	PFI1463w	conserved Plasmodium protein, unknown function	-0.667507		0.368523	0.305933	0.704551
PF3D7_1217400	PFL0840c	conserved Plasmodium protein, unknown function	0.133564		0.337536	0.254697	0.704224
PF3D7_1437500	PF14_0355	conserved Plasmodium membrane protein, unknown function	-1.012		-0.253029	-0.0126935	0.703234
PF3D7_1227700	PFL1340c	conserved Plasmodium protein, unknown function	-0.00844431		-0.112356	-0.0261861	0.700951
PF3D7_0320900	PFC0920w	histone H2A variant, putative	-0.688886		-0.202546	-0.390576	0.700267
PF3D7_1426900	PF14_0248	cytochrome b-c1 complex subunit 6, putative	-0.68134		-0.0118141	0.190801	0.700253
PF3D7_1202900	PFL0145c	high mobility group protein B1	-0.761874		0.425381	0.100995	0.700019
PF3D7_0908300	PFI0400c	conserved protein, unknown function	-0.933418		0.272206	0.744723	0.699099
PF3D7_0202100	PFB0105c	liver stage associated protein 2	-0.231845		-0.222441	0.765491	0.698004
PF3D7_1008700	PF10_0084	tubulin beta chain	-0.758362		0.0789676	0.331928	0.697854
PF3D7_0320600	PFC0911c	conserved Plasmodium protein, unknown function	-0.917311		0.179509	0.424237	0.696594
PF3D7_0321700	PFC0960c	microtubule and actin binding protein, putative	-0.89356		-0.159717	-0.0543275	0.696232
PF3D7_1252600	PFL2530w	lysophospholipase, putative	-0.363428		-0.133454	0.444083	0.6957
PF3D7_1347100	PF13_0251	DNA topoisomerase 3, putative	-0.24601		0.0625361	0.460855	0.694615
PF3D7_0105400	PFA0265c	conserved Plasmodium protein, unknown function	-0.71124		-0.137694	0.320733	0.693979
PF3D7_0521800	PFE1090w	nucleotide binding protein, putative	-0.667693		0.0769775	-0.189908	0.693589
PF3D7_0522500	PFE1125w	50S ribosomal protein L17, apicoplast, putative	-0.934833		0.269036	0.247253	0.692526
PF3D7_1245000	PFL2160c	conserved Plasmodium protein, unknown function	-1.11397		0.168264	0.266843	0.691575
PF3D7_0715900	PF07_0065	cation diffusion facilitator family protein, putative	-1.11986		0.216772	0.427249	0.690992
PF3D7_0105900	PFA0290w	DNA binding protein, putative	-0.755984		0.202166	0.446905	0.690976
PF3D7_1357500	PF13_0308	DNA helicase, putative	-0.719802		-0.184927	0.389512	0.68998
PF3D7_0929700	PFI1460c	conserved Plasmodium protein, unknown function	-0.790716		0.201718	0.207574	0.688665
PF3D7_0709900	MAL7P1.29	conserved Plasmodium membrane protein, unknown function	-0.705703		0.238223	0.153027	0.685545
PF3D7_0411900	PFD0590c	DNA polymerase alpha catalytic subunit A	-1.12946		0.053183	0.216996	0.685298
PF3D7_1203000	PFL0150w	origin recognition complex subunit 1	-0.962221		0.26345	0.289944	0.684982
PF3D7_1117900	PF11_0185	conserved Plasmodium protein, unknown function	-0.147526		0.00143804	0.106495	0.683898
PF3D7_0413800	PFD0675w	50S ribosomal protein L10, putative	-0.828058		0.00860739	-0.210418	0.683634
PF3D7_1220300	PFL0975w	cell cycle associated protein, putative	-1.01176		-0.435263	-0.422934	0.683128
PF3D7_0914500	PFI0710c	conserved Plasmodium protein, unknown function	-1.21114		0.335356	0.149387	0.678463
PF3D7_0927700	PFI1360c	serine/threonine protein phosphatase 4, putative	-0.727946		-0.031319	0.129147	0.678052
PF3D7_0105100	PFA0250w	conserved Plasmodium protein, unknown function	-1.00876		0.059294	0.555777	0.676866
PF3D7_1438100	PF14_0361	secretory complex protein 62	-0.868469		-0.214347	0.1262	0.676811
PF3D7_0508600	PFE0425w	conserved Plasmodium protein, unknown function	-0.457408		0.219596	0.558232	0.676044
PF3D7_1332600	PF13_0176	apurinic/apyrimidinic endonuclease Apn1, putative	-0.970468		0.2385	0.293887	0.675499
PF3D7_1432700	PF14_0309	protein-L-isoaspartate(D-aspartate) O-methyltransferase, putative	-1.12444		0.13972	0.417601	0.674318
PF3D7_1334100	PF13_0189	conserved Plasmodium protein, unknown function	-0.955986		0.114238	0.424242	0.673309
PF3D7_0723800	PF07_0101	conserved Plasmodium protein, unknown function	-0.766558		-0.060224	-0.0617262	0.672931
PF3D7_0806600	MAL8P1.132	kinesin-like protein, putative	-0.844093		0.717671	0.335962	0.672117
PF3D7_1371600	PF13_0115	erythrocyte binding like protein 1, pseudogene	-0.929072		0.615189	0.852445	0.670633
PF3D7_1208400	PFL0420w	amino acid transporter, putative	-0.505602		-0.254941	-0.361547	0.668889
PF3D7_1025700	PF10_0253	conserved Plasmodium protein, unknown function	-1.01404		0.699458	1.20672	0.666793
PF3D7_0719200	MAL7P1.100	NIMA related kinase 4	0.445409			1.98986	0.666224
PF3D7_0405800	PFD0290w	conserved Plasmodium protein, unknown function	-0.841414		0.3679	0.855188	0.666042
PF3D7_0316200	PFC0705c	conserved Plasmodium protein, unknown function	-0.811086		-0.164623	-0.15375	0.665627
PF3D7_1402200	PF14_0024	conserved Plasmodium protein, unknown function	-0.631919		-0.248973	0.139745	0.665274
PF3D7_0204000	PFB0185w	condensin-2 complex subunit H2, putative	0.224712		0.680898	0.672814	0.664301
PF3D7_0210600	PFB0475c	conserved Plasmodium protein, unknown function	-0.71602		-0.132421	0.293887	0.664116
PF3D7_0932600	PFI1585c	apicoplast ribosomal protein S6, putative	-1.10534		0.0969942	0.272647	0.661581
PF3D7_1315600	MAL13P1.82	CDP-diacylglycerol--inositol 3-phosphatidyltransferase	-0.780206		0.0195861	0.0954807	0.661462
PF3D7_0525700	PFE1280w	conserved Plasmodium protein, unknown function	-0.988131		0.28066	0.33659	0.661397
PF3D7_0526200	PFE1305c	ADP-ribosylation factor GTPase-activating protein, putative	-0.644646		0.488343	0.203205	0.661389
PF3D7_0424100	PFD1145c	reticulocyte binding protein homologue 5	-0.344335		0.659078	-0.0211601	0.661349
PF3D7_0705500	PF07_0024	inositol-phosphate phosphatase, putative	-0.672927		-0.0274345	-0.177956	0.659945
PF3D7_0920600	PFI1010w	conserved Plasmodium protein, unknown function	-1.05962		-0.133199	-0.0868112	0.659575
PF3D7_0914800	PFI0725c	GINS complex subunit Psf3, putative	-0.793412		0.000760346	0.0800534	0.658825
PF3D7_1455000	PF14_0523	protein phosphatase PPM3, putative	0.609704			0.573517	0.657851
PF3D7_0725500	MAL7P1.142	unspecified product	-0.542325		0.339732	0.407924	0.657781
PF3D7_0817900	MAL8P1.72	high mobility group protein B2	-0.67458		-0.120116	-0.327144	0.65677
PF3D7_1338600	MAL13P1.193	conserved Plasmodium protein, unknown function	-0.555084		0.192173	0.406488	0.656125
PF3D7_1444400	PF14_0422	conserved Plasmodium protein, unknown function	0.504722		-0.358681	0.704842	0.656058
PF3D7_1372400	MAL13P1.485	acyl-CoA synthetase	-1.41787		-0.721485	-0.286641	0.655786
PF3D7_1119700	PF11_0204	conserved Plasmodium protein, unknown function	-0.597199		0.192645	-0.000743186	0.655464
PF3D7_1236400	PFL1760w	conserved Plasmodium protein, unknown function	-0.405824		-0.265716	0.159769	0.655104
PF3D7_1457400	PF14_0547	conserved Plasmodium protein, unknown function	-0.875523		-0.130736	0.0441133	0.655044
PF3D7_1457200	PF14_0545	thioredoxin 1	-0.942556		0.152517	0.350339	0.654856
PF3D7_0912700	PFI0620w	conserved Plasmodium protein, unknown function	-0.809451		-0.0313139	0.304988	0.654765
PF3D7_1401800	PF14_0020	choline kinase	-0.706877		0.351298	0.142508	0.654244
PF3D7_1338100	MAL13P1.190	26S proteasome regulatory subunit RPN3, putative	-0.561027		-0.00500784	0.231099	0.653042
PF3D7_0625300	PFF1225c	DNA polymerase 1, putative	-0.843955		0.111461	0.252975	0.65295
PF3D7_0111000	PFA0535c	kinesin-8, putative	-0.922574		0.0248225	0.223131	0.652228
PF3D7_0523300	PFE1165c	conserved Plasmodium protein, unknown function	-0.702981		0.0558503	0.561314	0.651979
PF3D7_0316500	PFC0720w	kinetochore protein NUF2, putative	-0.73885		0.0270844	-0.00696112	0.650007
PF3D7_0217900	PFB0835c	conserved Plasmodium protein, unknown function	-1.16157		0.105655	0.584107	0.64971
PF3D7_1436700	PF14_0347	conserved Plasmodium protein, unknown function	-0.809852		0.185733	0.413818	0.649656
PF3D7_1457900	PF14_0552	conserved Plasmodium protein, unknown function	-1.17058		-0.0975502	-0.451591	0.649588
PF3D7_0721500	MAL7P1.115	conserved Plasmodium membrane protein, unknown function	-1.08753		-0.0325426	0.200328	0.64928
PF3D7_0605400	PFF0265c	calcium-binding protein, putative	-0.450487		-0.253917	-0.571592	0.648307
PF3D7_1476100	PF14_0729	early transcribed membrane protein 14.2				0.482881	0.646888
PF3D7_1311400	PF13_0062	AP-1 complex subunit mu-1	-0.606911		0.403762	0.173018	0.646868
PF3D7_0810900	MAL8P1.106	conserved Plasmodium protein, unknown function	-0.414953		0.498874	0.879815	0.646155
PF3D7_0827900	MAL8P1.17	protein disulfide isomerase	-0.625601		-0.0264195	0.362545	0.646149
PF3D7_1467800	PF14_0646	conserved Plasmodium protein, unknown function	-0.738545		0.199426	0.482895	0.641943
PF3D7_0927800	PFI1365w	cytochrome c oxidase subunit 5B, putative	-0.598152		-0.102494	0.0756233	0.641789
PF3D7_0409500	PFD0466c	conserved Plasmodium protein, unknown function	-1.15799		0.214759	1.01949	0.641447
PF3D7_1211300	PFL0560c	DNA helicase MCM8, putative	-1.13076		-0.172712	0.108657	0.64137
PF3D7_1319700	MAL13P1.105	protein phosphatase PP2A regulatory subunit A, putative	-0.0167919		0.0137018	0.730116	0.640654
PF3D7_1002700	PF10_0031	conserved Plasmodium protein, unknown function	-0.920282		-0.108339	0.0831983	0.640155
PF3D7_0106900	PFA0340w	2-C-methyl-D-erythritol 4-phosphate cytidylyltransferase, putative	-0.526564		0.0259219	0.105431	0.639946
PF3D7_0732900	PF07_0138	rifin				-0.403832	0.639941
PF3D7_0505400	PFE0265c	conserved Plasmodium protein, unknown function	-0.886306		-0.176869	-0.234117	0.63962
PF3D7_1006000	PF10_0061	conserved Plasmodium protein, unknown function	-0.86096		-0.0806756	-0.2448	0.639443
PF3D7_1333700	PF13_0185	histone H3-like centromeric protein CSE4	-0.295117		0.254109	0.340044	0.639099
PF3D7_0924300	PFI1195c	thiamine pyrophosphokinase	-1.15918		0.311888	0.292067	0.639098
PF3D7_1246900	PFL2250c	RAC-beta serine/threonine protein kinase	-0.0438794		0.1908	0.531809	0.638584
PF3D7_0626100	PFF1265w	oxidoreductase, short-chain dehydrogenase family, putative	-0.651371		0.292908	0.736859	0.638231
PF3D7_1124500	PF11_0256	pyruvate dehydrogenase E1 component subunit alpha	-0.0714578		0.307871	0.461394	0.637543
PF3D7_1140600	PF11_0417	conserved Plasmodium protein, unknown function	-0.862302		0.118292	-0.0377731	0.636524
PF3D7_1336400	MAL13P1.182	RanBPM and CLTH-like protein, putative	-0.787277		0.160903	0.533903	0.635839
PF3D7_0312400	PFC0525c	glycogen synthase kinase 3	-0.797558		0.0744502	0.207469	0.635269
PF3D7_1364000	MAL13P1.321	conserved Plasmodium protein, unknown function	-0.707709		-0.0225215	-0.328132	0.63501
PF3D7_0926800	PFI1315c	conserved Plasmodium protein, unknown function	-0.537526		0.0585616	0.122541	0.634427
PF3D7_0716400	MAL7P1.78	transcription initiation factor IIA subunit 1, putative	-1.22593		-0.0316411	0.175539	0.63386
PF3D7_1231000	PFL1495w	conserved Plasmodium protein, unknown function	-0.943525		0.268546	0.2743	0.632129
PF3D7_0934000	PFI1645c	histidine--tRNA ligase, putative	-0.734068		0.679599	0.6509	0.631763
PF3D7_1428200	PF14_0260	major facilitator superfamily domain-containing protein, putative	-0.347323		-0.166797	-0.20135	0.629558
PF3D7_1011900	PF10_0116	heme oxygenase	-0.926958		0.054937	0.10649	0.629182
PF3D7_0924900	PFI1220w	alpha-tubulin N-acetyltransferase, putative				0.416749	0.628699
PF3D7_0510000	PFE0495w	conserved Plasmodium protein, unknown function	-0.82083		0.0455522	0.371334	0.627784
PF3D7_1118000	PF11_0186	conserved Plasmodium protein, unknown function	-0.455521		-0.0594539	-0.00381823	0.62776
PF3D7_0709100	PF07_0035	Cg1 protein	-0.874801		-0.230075	0.0631515	0.625691
PF3D7_1358000	MAL13P1.285	patatin-like phospholipase, putative	-1.21539		-0.190993	0.181862	0.624504
PF3D7_1144800	PF11_0460	conserved Plasmodium protein, unknown function	-0.990144		0.439944	0.226322	0.623289
PF3D7_1338700	MAL13P1.194	conserved Plasmodium protein, unknown function	-0.626672		0.222718	-0.197003	0.623186
PF3D7_0305900	PFC0261c	conserved Plasmodium protein, unknown function	-0.160884		0.337275		0.622678
PF3D7_1466100	PF14_0630	protein phosphatase containing kelch-like domains	-0.682523		0.188525	0.265243	0.621572
PF3D7_0614200	PFF0685c	cytosolic Fe-S cluster assembly factor NAR1, putative	-0.523602		-0.0136793	0.0923087	0.620534
PF3D7_0111300	PFA0545c	replication factor c protein, putative	-0.859807		0.300858	0.11524	0.620157
PF3D7_0814900	PF08_0071	superoxide dismutase [Fe]	-0.617599		0.380101	0.536747	0.619368
PF3D7_1321100	MAL13P1.114	conserved Plasmodium protein, unknown function	-0.687814		-0.0126962	-0.343033	0.617375
PF3D7_0822900	PF08_0035	conserved Plasmodium protein, unknown function	-0.964443		-0.218485	0.128099	0.617218
PF3D7_0629900	PFF1450w	sec14-like cytosolic factor or phosphatidylinositol/phosphatidylcholine transfer protein, putative	-0.469771		0.0797317	0.503288	0.616158
PF3D7_1462700	PF14_0597	cytochrome c1 precursor, putative	-1.07132		-0.073462	0.138964	0.615228
PF3D7_0211600	PFB0515w	UDP-N-acetylglucosamine transferase subunit ALG14, putative	-0.660495		-0.373692	0.137282	0.614786
PF3D7_1025600	PF10_0252	cytochrome c oxidase copper chaperone, putative	-1.0428		0.644567	1.03559	0.614716
PF3D7_0403600	PFD0170c	conserved Plasmodium protein, unknown function	-1.28205		0.195698	0.350383	0.614497
PF3D7_1250600	PFL2430c	translation initiation factor eIF-2B subunit beta, putative	-0.184486		0.0889673	0.236157	0.61425
PF3D7_1458900	PF14_0562	golgi apparatus membrane protein TVP23, putative	-0.519971		-0.180182	0.198436	0.61044
PF3D7_1341600	MAL13P1.210	GPI mannosyltransferase 3	-1.0421		0.138455	0.186642	0.609697
PF3D7_0525400	PFE1265w	G-protein coupled receptor, putative	-0.4866		-0.0771092	0.226765	0.60943
PF3D7_1406400	PF14_0061	pentatricopeptide repeat domain-containing protein, putative	-0.985166		0.265974	0.334651	0.608338
PF3D7_0313600	PFC0570c	conserved Plasmodium protein, unknown function	-0.105299		0.319759	0.58335	0.608057
PF3D7_0323200	PFC1035w	conserved Plasmodium protein, unknown function	-0.833589		0.0617842	0.257137	0.607358
PF3D7_0803400	PF08_0126	DNA repair and recombination protein RAD54, putative	-0.842327		0.0418322	0.0862634	0.605508
PF3D7_1126700	PF11_0278	autophagy-related protein 23, putative	-0.557994		-0.0553974	0.31665	0.605232
PF3D7_0305700	PFC0255c	ubiquitin-conjugating enzyme E2, putative	-0.420308		0.0931495	0.327786	0.604963
PF3D7_1220900	PFL1005c	heterochromatin protein 1	-1.05636		0.248445	0.203446	0.604481
PF3D7_1429100	PF14_0270	apicoplast ribosomal protein L15 precursor, putative	-0.845908		-0.107561	0.0369882	0.603553
PF3D7_1358700	MAL13P1.288	YOP1-like protein, putative	-1.02086		0.176275	0.0232821	0.603502
PF3D7_1141600	PF11_0427	dolichol-phosphate mannosyltransferase	-0.829302		-0.044115	0.345869	0.603269
PF3D7_0323000	PFC1025w	translation machinery-associated protein 7, putative	-0.442914		0.169366	0.145222	0.603075
PF3D7_1210000	PFL0500w	50S ribosomal protein L1, apicoplast, putative	-0.671094		0.0256603	0.256313	0.602472
PF3D7_1429700	PF14_0276	mitochondrial ribosomal protein L15 precursor, putative	-0.574034		0.270406	0.608143	0.60235
PF3D7_1249400	PFL2370c	conserved Plasmodium protein, unknown function	-0.896224		0.211571	0.428812	0.600893
PF3D7_0305000	PFC0225c	elongation factor Ts	-0.890865		0.14916	0.193331	0.600799
PF3D7_1363800	MAL13P1.320	nuclear fusion protein, putative			0.766371	0.397446	0.600352
PF3D7_1220200	PFL0973c	conserved Plasmodium protein, unknown function, pseudogene	0.20587				0.598732
PF3D7_1404400	PF14_0041	mitochondrial ribosomal protein L16 precursor, putative	-0.721588		0.261331	0.364949	0.59773
PF3D7_0911100	PFI0540w	conserved Plasmodium protein, unknown function	-1.02755		0.488769	0.326231	0.597713
PF3D7_1122100	PF11_0229	GPI transamidase component GPI16, putative	-0.600806		-0.250637	0.280754	0.596473
PF3D7_0917900	PFI0875w	heat shock protein 70	-0.636202		-0.0146598	-0.123734	0.5964
PF3D7_1228300	PFL1370w	NIMA related kinase 1	-0.774983		0.148527	0.233613	0.593481
PF3D7_1363500	PF13_0336	DNase I-like protein, putative	-0.505791		-0.0208747	0.031939	0.592432
PF3D7_1457800	PF14_0551	conserved Plasmodium protein, unknown function	-0.624649		0.420484	0.348716	0.591564
PF3D7_1412800	PF14_0127	glycylpeptide N-tetradecanoyltransferase	-0.68037		-0.0203671	0.374602	0.59156
PF3D7_0310000	PFC0416w	50S ribosomal protein L9, apicoplast, putative	-0.747369		0.0198499	0.191583	0.59151
PF3D7_0620200	PFF0985c	conserved Plasmodium protein, unknown function					0.591491
PF3D7_1431100	PF14_0290	conserved Plasmodium protein, unknown function					0.591282
PF3D7_1328600	MAL13P1.149	conserved Plasmodium protein, unknown function	-0.487431		0.148335	0.375973	0.590603
PF3D7_0527100	PFE1350c	ubiquitin-conjugating enzyme E2 N, putative	-0.36093		0.0993312	0.181224	0.590449
PF3D7_0926300	PFI1285w	protein kinase, putative	-0.457575		0.201646	0.458832	0.589448
PF3D7_1034900	PF10_0340	methionine--tRNA ligase	-0.793193		0.396335	0.696004	0.589409
PF3D7_1335800	PF13_0200	conserved Plasmodium protein, unknown function	-0.670756		0.218802	0.16077	0.588379
PF3D7_1028900	PF10_0283	inner membrane complex protein 1m, putative	-0.847102		-0.0203512	0.313495	0.587908
PF3D7_1108500	PF11_0097	succinyl-CoA synthetase alpha subunit, putative	-0.793712		-0.113681	0.261021	0.587373
PF3D7_0106500	PFA0320w	conserved Plasmodium protein, unknown function	-1.0951		-0.250813	-0.164799	0.587247
PF3D7_0724000	MAL7P1.128	Rab GTPase activator and protein kinase, putative	-0.824913		-0.264594	-0.4024	0.587139
PF3D7_0504400	PFE0215w	ATP-dependent helicase, putative	-0.784096		0.404665	0.374181	0.586483
PF3D7_1133200	PF11_0342	conserved Plasmodium protein, unknown function	-1.21662		-0.064574	0.181476	0.586208
PF3D7_1121500	PF11_0223	conserved Plasmodium protein, unknown function	-1.0404		0.00627637	0.673274	0.585757
PF3D7_1414500	PF14_0143	atypical protein kinase, ABC-1 family, putative	-0.746211		-0.027945	0.329829	0.585717
PF3D7_0709400	PF07_0038	Cg7 protein	-0.817809		0.00574802	0.0890254	0.58509
PF3D7_0728200	MAL7P1.153	actin-like protein, putative	-0.299305		0.0316537	0.0304457	0.584276
PF3D7_1139700	PF11_0407	adrenodoxin reductase, putative	-0.929559		0.133815	0.191606	0.583054
PF3D7_1003600	PF10_0039	inner membrane complex protein 1c, putative	-0.170296		-0.818504	1.22969	0.582616
PF3D7_0719100	MAL7P1.99	conserved Plasmodium protein, unknown function	-0.580558		0.108371	0.676426	0.582217
PF3D7_0324700	PFC1110w	erythrocyte membrane protein 1 (PfEMP1), exon 2, pseudogene	0.614348		-0.228353	-0.623064	0.582115
PF3D7_0617900	PFF0865w	histone H3 variant	-0.539008		0.488434	0.172232	0.581521
PF3D7_0307400	PFC0310c	ATP-dependent Clp protease proteolytic subunit	-0.467693		-0.0794826	0.00831993	0.580004
PF3D7_0107000	PFA0345w	centrin-1	-0.954078		-0.203607	-0.053711	0.57929
PF3D7_0811900	MAL8P1.101	RNA-binding protein, putative	-0.806301		-0.185801	-0.281591	0.578666
PF3D7_0819800	MAL8P1.60	conserved Plasmodium protein, unknown function	-0.721008		0.291945	0.492233	0.577436
PF3D7_0806900	PF08_0112	conserved Plasmodium protein, unknown function	-0.45001		0.00365645	0.166783	0.575018
PF3D7_1201700	PFL0085c	conserved Plasmodium membrane protein, unknown function	-0.521322		0.294289	0.224448	0.573259
PF3D7_1342300	PF13_0231	tetratricopeptide repeat protein, putative	-0.349232		0.0489264	0.462401	0.571754
PF3D7_1428500	PF14_0264	protein kinase, putative	-0.18106		-0.344509	0.19837	0.570894
PF3D7_0212000	PFB0535w	GDP-fructose:GMP antiporter, putative	-0.977292		0.103437	0.619674	0.570456
PF3D7_0418800	PFD0910w	conserved Plasmodium protein, unknown function				0.0483456	0.570337
PF3D7_0929100	PFI1430w	conserved Plasmodium protein, unknown function	-0.766141		0.0526355	0.70373	0.56936
PF3D7_0603500	PFF0170w	cation/H+ antiporter	-0.576539		-0.275929	-0.0242213	0.56914
PF3D7_0208400	PFB0380c	conserved Plasmodium protein, unknown function	-0.639957		-0.0637312	-0.0914246	0.568881
PF3D7_1224800	PFL1195w	conserved Plasmodium protein, unknown function	-0.607198		-0.0282883	-0.00868017	0.568532
PF3D7_0722700	PF07_0093	conserved Plasmodium protein, unknown function	-0.674635		0.0140043	0.23606	0.568242
PF3D7_0320000	PFC0886w	protein phosphatase inhibitor 2	-0.621061		0.0346897	0.11464	0.567318
PF3D7_0720700	MAL7P1.108	phosphoinositide-binding protein, putative	-0.967144		0.244044	0.311015	0.567131
PF3D7_1111800	PF11_0124	peptidyl-prolyl cis-trans isomerase, putative	-0.689078		-0.194898	0.165216	0.566635
PF3D7_1031500	PF10_0309	DEAD/DEAH box helicase, putative	-0.690127		0.203699	0.37861	0.566075
PF3D7_1206400	PFL0320w	rhodanese like protein, putative	-0.814877		0.418801	0.220291	0.565981
PF3D7_1359900	MAL13P1.298	conserved Plasmodium membrane protein, unknown function	-0.449241		0.0569829	-0.218956	0.565857
PF3D7_1349600	MAL13P1.250	conserved Plasmodium protein, unknown function	-0.598834		0.0615095	0.190917	0.565615
PF3D7_1135400	PF11_0364	conserved Plasmodium protein, unknown function	-0.804728		0.103463	0.636885	0.565597
PF3D7_0306000	PFC0262c	conserved Plasmodium protein, unknown function	-0.744354		0.220628	0.292283	0.563522
PF3D7_0625200	PFF1220w	conserved Plasmodium protein, unknown function	0.454865		-0.353281	0.355121	0.562858
PF3D7_1236200	PFL1750c	conserved Plasmodium protein, unknown function	-0.607567		-0.0146495	0.662693	0.561825
PF3D7_0203300	PFB0160w	ERCC1 nucleotide excision repair protein, putative	-0.608046		0.148272	0.178712	0.559435
PF3D7_1130500	PF11_0315	conserved oligomeric Golgi complex subunit 2, putative	-0.987341		-0.0611408	0.0910046	0.559413
PF3D7_1146600	PF11_0477	CCAAT-box DNA binding protein subunit B	-0.574449		0.0807813	0.107353	0.558799
PF3D7_0306500	PFC0280c	conserved Plasmodium protein, unknown function	-0.888163		0.0942552	0.133065	0.558658
PF3D7_0721200	MAL7P1.112	conserved Plasmodium protein, unknown function	-0.622073		-0.149273	0.217882	0.558174
PF3D7_0907900	PFI0380c	peptide deformylase	-0.920317		0.322679	0.660587	0.556637
PF3D7_1355100	PF13_0291	DNA replication licensing factor MCM6	-0.706964		-0.159902	0.322632	0.556008
PF3D7_0514100	PFE0705c	ATP-dependent DNA helicase UvrD	-0.650097		-0.111315	0.0977081	0.555808
PF3D7_0508500	PFE0420c	guanidine nucleotide exchange factor	-0.344633		0.0306404	-0.0173989	0.554444
PF3D7_0505300	PFE0260w	UDP-N-acetylglucosamine transporter, putative	-0.641052		-0.142141	-0.00714216	0.554157
PF3D7_1340900	MAL13P1.206	sodium-dependent phosphate transporter	0.00628223		0.47062	0.280198	0.55367
PF3D7_1360900	MAL13P1.303	polyadenylate-binding protein, putative	-0.880295		0.264563	0.486976	0.552593
PF3D7_1143700	PF11_0450	conserved Plasmodium protein, unknown function	-0.141228		-0.0625909	0.813415	0.551469
PF3D7_0907200	PFI0345w	GTPase-activating protein, putative	0.25094		-0.331828	-0.0624405	0.550955
PF3D7_0825300	MAL8P1.26	conserved protein, unknown function	-0.371586		0.225689	0.497629	0.550625
PF3D7_1021000	PF10_0204	conserved Plasmodium protein, unknown function	-0.995626		-0.0471909	0.34363	0.550592
PF3D7_1474400	PF14_0712	conserved Plasmodium protein, unknown function	-0.85235		0.133505	0.49754	0.550123
PF3D7_0417400	PFD0840w	conserved Plasmodium protein, unknown function	-0.347856		0.0868155	-0.0434516	0.547715
PF3D7_0910900	PFI0530c	DNA primase large subunit, putative	-1.202		0.152094	0.50671	0.547434
PF3D7_1411100	PF14_0778	conserved Plasmodium membrane protein, unknown function, unspecified product	-0.162922		0.0962379	0.208088	0.546589
PF3D7_1425200	PF14_0232	enoyl-CoA hydratase, putative	-0.534352		0.0774954	0.367522	0.546112
PF3D7_0413600	PFD0665c	26S protease regulatory subunit 6B, putative	-0.412708		0.102654	-0.0320624	0.545786
PF3D7_1305600	PF13_0028	membrane integral peptidase, M50 family, putative	-0.869363		-0.107201	0.258512	0.544624
PF3D7_0724600	MAL7P1.132	protein kinase, putative	-0.48254		-0.371558	-0.170454	0.543932
PF3D7_0207100	PFB0315w	conserved Plasmodium protein, unknown function	-0.793911		-0.187571	0.0292109	0.543326
PF3D7_1215600	PFL0750w	conserved Plasmodium protein, unknown function	-0.630434		0.479289	0.17889	0.543181
PF3D7_1436200	PF14_0343	conserved Plasmodium protein, unknown function	-0.140791		0.0524158	-0.151915	0.542979
PF3D7_0918200	PFI0890c	50S ribosomal protein L3, apicoplast, putative	-0.953395		0.00913166	0.268645	0.542203
PF3D7_0927100	PFI1330c	conserved Plasmodium protein, unknown function	-0.54277		0.0806035	0.00580529	0.540362
PF3D7_0515100	PFE0755c	rhomboid protease ROM9	-0.597132		0.0324152	0.286081	0.540128
PF3D7_1024700	PF10_0241	conserved Plasmodium protein, unknown function	-0.832199		0.302189	0.452972	0.539916
PF3D7_1228100	PFL1360c	leucine-rich repeat protein	-0.671368		0.21254	0.634955	0.539864
PF3D7_1308400	MAL13P1.39	conserved Plasmodium protein, unknown function	-0.772842		0.15931	0.136583	0.538403
PF3D7_1469900	PF14_0667	conserved Plasmodium protein, unknown function	-0.701489		-0.0728489	0.00568239	0.538386
PF3D7_0317200	PFC0755c	cdc2-related protein kinase 4	-0.770958		-0.140344	-0.0169278	0.536673
PF3D7_0625700	PFF1245c	conserved Plasmodium protein, unknown function	-0.496918		0.334945	0.0861323	0.536459
PF3D7_1142100	PF11_0433	conserved Plasmodium protein, unknown function	-0.598213		-0.0168906	0.0757145	0.53639
PF3D7_1420900	PF14_0774	mannose-1-phosphate guanyltransferase, putative	-0.547821		-0.348503	0.131388	0.536242
PF3D7_1239100	PFL1895w	mitochondrial ribosomal protein L23 precursor, putative	-0.875252		0.589748	1.22797	0.53552
PF3D7_1349300	PF13_0258	tyrosine kinase-like protein	-0.792887		-0.0684237	-0.225362	0.533066
PF3D7_1409500	PF14_0093	conserved Plasmodium protein, unknown function				0.391137	0.532137
PF3D7_1422100	PF14_0212	mitochondrial ribosomal protein L21 precursor, putative	-0.566322		0.176053	0.307203	0.530124
PF3D7_0904900	PFI0240c	copper-transporting ATPase	-0.984554		-0.0404136	0.153527	0.528543
PF3D7_1213100	PFL0637c	U1 spliceosomal RNA	-0.00933348		-0.274167	-0.235525	0.527989
PF3D7_1469000	PF14_0658	translation initiation factor IF-1	-0.609298		0.17322	-0.158205	0.525643
PF3D7_1439800	PF14_0377	vesicle-associated membrane protein, putative	-0.725563		0.304375	0.127274	0.525603
PF3D7_0412300	PFD0610w	phosphopantothenoylcysteine synthetase, putative	-0.474136		-0.110904	-0.180606	0.523535
PF3D7_0216600	PFB0760w	MtN3-like protein	-0.291842		-0.144374	-0.074969	0.521938
PF3D7_0912400	PFI0605c	alkaline phosphatase, putative	-1.25465		0.309904	0.660053	0.521548
PF3D7_1318600	MAL13P1.100	conserved Plasmodium protein, unknown function	-0.508546		-0.0618895	0.136169	0.51963
PF3D7_1346400	MAL13P1.234	conserved Plasmodium protein, unknown function	-0.465646		0.106272	-0.0507741	0.518267
PF3D7_0413700	PFD0670c	lysine decarboxylase-like protein, putative	-0.888001		0.0410252	0.487399	0.517878
PF3D7_1229800	PFL1435c	myosin D	0.117066		0.438026	-0.382781	0.517515
PF3D7_1201800	PFL0090c	cytochrome c oxidase assembly protein COX19, putative	-0.836076		0.00982638	0.265763	0.516961
PF3D7_0811300	MAL8P1.104	CCR4-associated factor 1	-0.760655		0.43911	0.151526	0.516691
PF3D7_1234900	PFL1685w	conserved Plasmodium protein, unknown function	-0.673878		0.0341401	0.158	0.516613
PF3D7_1356900	MAL13P1.279	protein kinase 5	-0.756259		0.223863	0.674897	0.516604
PF3D7_1105200	PF11_0063	WD repeat-containing protein WRAP73, putative			1.68539		0.516193
PF3D7_1368800	MAL13P1.346	DNA repair endonuclease, putative	-0.923868		0.00428699	0.298907	0.515936
PF3D7_1468200	PF14_0650	conserved protein, unknown function	-0.544946		0.37768	0.657204	0.515919
PF3D7_1462800	PF14_0598	glyceraldehyde-3-phosphate dehydrogenase	-0.727737			0.908839	0.515256
PF3D7_0917500	PFI0855w	conserved Plasmodium protein, unknown function	-0.636875		0.0246902	0.129348	0.514325
PF3D7_0800100	PF08_0142	erythrocyte membrane protein 1, PfEMP1	-0.853515		-0.499463	-0.146425	0.514203
PF3D7_0914600	PFI0715w	transcription elongation factor 1, putative	-0.521424		0.249538	0.118303	0.513581
PF3D7_1107400	PF11_0087	DNA repair protein RAD51	-1.29126		0.0532592	0.735368	0.513416
PF3D7_1412900	PF14_0128	ubiquitin-conjugating enzyme, putative	-0.599206		0.345158	0.582586	0.513401
PF3D7_0925700	PFI1260c	histone deacetylase 1	-0.189782		0.131113	0.182142	0.513331
PF3D7_0522200	PFE1110w	transcription initiation factor TFIID subunit 10, putative	-0.49634		0.414122	0.577236	0.512925
PF3D7_1315800	PF13_0088	transcription factor MYB1	-0.460295		0.515094	0.0237431	0.512184
PF3D7_1019800	PF10_0192	tRNA methyltransferase, putative	-0.553136		0.238433	0.367893	0.508709
PF3D7_1237700	PFL1825w	conserved protein, unknown function	-0.558802		-0.207182	-0.0698548	0.507626
PF3D7_1235800	PFL1730c	conserved Plasmodium protein, unknown function	0.341761		0.097436	0.103265	0.507259
PF3D7_0410800	PFD0535w	conserved Plasmodium protein, unknown function	-0.469051		-0.281623	-0.26173	0.505519
PF3D7_0310900	PFC0455w	conserved Plasmodium protein, unknown function	-0.541492		-0.151631	-0.219263	0.504867
PF3D7_1409100	PF14_0088	aldo-keto reductase, putative	-0.699226		-0.168407	-0.242164	0.504784
PF3D7_1420200	PF14_0196	tetratricopeptide repeat protein, putative	-0.463507		-0.358421	-0.321422	0.502838
PF3D7_0314800	PFC0615w	conserved Plasmodium protein, unknown function	-0.59389		-0.114788	-0.0763331	0.501468
PF3D7_0514200	PFE0710w	conserved Plasmodium protein, unknown function	-0.737753		0.032713	0.123933	0.501263
PF3D7_1309200	MAL13P1.44	protein phosphatase PPM6, putative	-0.254646		0.294883	0.108391	0.501083
PF3D7_0311200	PFC0470w	valine--tRNA ligase, putative	0.146551		-0.320928	-0.01883	0.500547
PF3D7_0209100	PFB0410c	phospholipase A2, putative	-0.249637		-0.0258021	0.184889	0.499861
PF3D7_1014300	PF10_0140	conserved protein, unknown function	-0.484795		-0.139034	-0.0366296	0.49986
PF3D7_0108600	PFA0425c	conserved Plasmodium protein, unknown function	-0.869784		0.13143	0.413254	0.499488
PF3D7_0817500	PF08_0059	protein kinase c inhibitor-like protein, putative	-0.14299		-0.142486	0.161239	0.498869
PF3D7_0320700	PFC0912w	signal peptidase complex subunit SPC2, putative	-0.930656		-0.179899	0.193739	0.49871
PF3D7_1123800	PF11_0249	structural maintenance of chromosomes protein 5, putative	-0.546542		0.0497784	-0.0540897	0.498445
PF3D7_0709200	PF07_0036	glutaredoxin-like protein	-0.0081895		-0.202389	-0.0910474	0.49676
PF3D7_1202300	PFL0115w	dynein heavy chain, putative	-0.464044		0.114751	0.150339	0.496348
PF3D7_0712400	PF07_0050	erythrocyte membrane protein 1, PfEMP1					0.495962
PF3D7_0608400	PFF0415c	conserved Plasmodium protein, unknown function	-0.656767		-0.0681864	0.583715	0.495139
PF3D7_0509900	PFE0490w	conserved Plasmodium protein, unknown function	-0.815426		-0.121136	0.306944	0.494753
PF3D7_0526700	PFE1330c	conserved protein, unknown function	-0.556465		0.111748	0.253764	0.494419
PF3D7_0913600	PFI0665w	conserved Plasmodium protein, unknown function	-0.722162		0.0168587	0.152926	0.494111
PF3D7_1118100	PF11_0187	AP-1 complex subunit sigma, putative	-0.5182		0.0655924	0.0367792	0.493662
PF3D7_0705400	PF07_0023	DNA replication licensing factor MCM7	-0.779394		0.0290792	0.0159344	0.492538
PF3D7_1021400	PF10_0208	endomembrane protein 70, putative	-0.695279		-0.199577	0.154911	0.491669
PF3D7_1013800	PF10_0135	conserved Plasmodium protein, unknown function	-0.725399		0.0432056	-0.0399699	0.489737
PF3D7_1114600	PF11_0155	conserved Plasmodium protein, unknown function	-0.748505		-0.245133	-0.121297	0.489254
PF3D7_0721400	MAL7P1.114	conserved Plasmodium protein, unknown function	-0.940271		0.110689	0.385861	0.48836
PF3D7_0623500	PFF1130c	superoxide dismutase [Fe]	-0.64585		0.165007	0.403533	0.488252
PF3D7_0517200	PFE0860c	conserved Plasmodium protein, unknown function	0.0883089		0.0922056	0.0153786	0.48764
PF3D7_1115400	PF11_0162	cysteine proteinase falcipain 3	-0.445929		-0.159209	-0.206089	0.48684
PF3D7_0820700	PF08_0045	2-oxoglutarate dehydrogenase E1 component	-0.710865		0.079345	0.313436	0.486468
PF3D7_0906100	PFI0300w	vacuolar protein sorting-associated protein 46, putative	-1.01422		0.123526	0.327703	0.485705
PF3D7_0508200	PFE0405c	longevity-assurance (LAG1) protein, putative	-0.257781		-0.0531037	0.135126	0.485522
PF3D7_1421300	PF14_0206	conserved Plasmodium protein, unknown function	0.153018		0.142018	0.251319	0.485125
PF3D7_1236300	PFL1755w	conserved Plasmodium protein, unknown function	-0.684201		-0.377002	0.138968	0.484962
PF3D7_0312200	PFC0515c	tetratricopeptide repeat protein, putative	-0.491873		0.344392	0.490018	0.484251
PF3D7_1345500	MAL13P1.227	ubiquitin-conjugating enzyme E2	-0.795069		-0.109976	-0.0202122	0.483849
PF3D7_0519200	PFE0965c	V-type proton ATPase 16 kDa proteolipid subunit	-0.414523		0.00781535	0.188274	0.483378
PF3D7_0215100	PFB0687c	RING zinc finger protein, putative	-0.00304972		0.315394	0.141849	0.483291
PF3D7_1437800	PF14_0358	trafficking protein particle complex subunit 5, putative	-0.563542		0.0546432	0.333832	0.482809
PF3D7_1362100	MAL13P1.309	14-3-3 protein			0.0479107	0.0403053	0.482413
PF3D7_0818200	MAL8P1.69	14-3-3 protein	-0.374291		0.0535118	0.122525	0.480762
PF3D7_1361100	PF13_0324	protein transport protein Sec24A	-0.552037		-0.0991493	-0.0914651	0.480338
PF3D7_1350400	PF13_0264	ubiquitin-activating enzyme E1, putative	-0.596137		-0.0609222	-0.205528	0.479785
PF3D7_0213000	PFB0590w	conserved Plasmodium protein, unknown function	-0.709372		0.335328	0.302483	0.479462
PF3D7_1232300	PFL1555w	cytochrome b5, putative	-0.982174		0.128573	0.570456	0.478618
PF3D7_0304300	PFC0195w	conserved Plasmodium protein, unknown function	-0.739556		0.202223	0.313975	0.477019
PF3D7_1234400	PFL1660c	aspartyl protease, putative				-0.319889	0.476893
PF3D7_0930800	PFI1500w	conserved Plasmodium membrane protein, unknown function	-0.660978		0.100635	0.103233	0.476684
PF3D7_1015100	PF10_0148	conserved protein, unknown function	-0.180526		-0.145563	-0.0702074	0.476236
PF3D7_1242500	PFL2045w	conserved protein, unknown function	-0.937366		0.122383	0.297875	0.476011
PF3D7_1469800	PF14_0666	conserved Plasmodium protein, unknown function	-0.197517		0.419798	0.635166	0.475136
PF3D7_0820200	MAL8P1.58	phosphatidylglycerophosphate synthase	-0.362843		0.274627	0.16694	0.474836
PF3D7_0527600	PFE1375c	conserved Plasmodium protein, unknown function	-0.614086		0.634859	0.270869	0.472818
PF3D7_0831300	MAL8P1.205	Plasmodium exported protein, unknown function	-0.249364		-0.0141623	0.233166	0.471647
PF3D7_1136500	PF11_0377	casein kinase 1	-0.607971		0.295035	0.370634	0.471632
PF3D7_0422000	PFD1035w	steroid dehydrogenase, putative	0.0488238		0.0102981	0.807474	0.471063
PF3D7_0502100	PFE0105c	HCNGP-like protein	-0.585872		0.151044	-0.0884666	0.469683
PF3D7_1038000	PF10_0372	antigen UB05	-0.627027		-0.0751621	-0.186051	0.469598
PF3D7_1312800	PF13_0072	conserved Plasmodium protein, unknown function	-0.691786		-0.370517	-0.0619752	0.468765
PF3D7_0605200	PFF0255c	conserved Plasmodium protein, unknown function	-0.726842		-0.0563877	0.241239	0.468474
PF3D7_1473700	PF14_0706	nucleoporin NUP116/NSP116, putative	0.248346		-0.410875	0.274333	0.468452
PF3D7_0910700	PFI0520w	actin-like protein, putative	0.634353		0.16568	0.247705	0.46844
PF3D7_1448400	PF14_0462	ubiquitin-protein ligase, putative	-0.484414		0.127786	0.122549	0.468385
PF3D7_0713700	MAL7P1.67	conserved Plasmodium protein, unknown function	-0.29092		-0.253798	0.00179064	0.46538
PF3D7_1456000	PF14_0533	transcription factor with AP2 domain(s)	-0.801274		-0.612462	-0.027538	0.464933
PF3D7_1117100	PF11_0177	deubiquinating/deneddylating enzyme	-0.34205		-0.0840062	0.0780345	0.464875
PF3D7_0203000	PFB0145c	repetitive organellar protein, putative	-0.665194		-0.317615	-0.19076	0.464459
PF3D7_0508800	PFE0435c	single-stranded DNA-binding protein	-0.470652		0.189517	0.155538	0.464012
PF3D7_1334700	PF13_0194	MSP7-like protein	-0.412027		0.407403	0.947729	0.463875
PF3D7_1467100	PF14_0639	DNA-3-methyladenine glycosylase, putative	-0.526951		0.00136508	0.146081	0.463629
PF3D7_1432400	PF14_0305	leucine-rich repeat protein	-0.358703		0.0697246	0.615348	0.463241
PF3D7_1453400	PF14_0507	conserved Plasmodium protein, unknown function	-0.591932		0.100364	-0.00631574	0.46276
PF3D7_1310700	PF13_0058	RNA-binding protein, putative	-1.01424		-0.528983	-0.210826	0.461619
PF3D7_0729600	MAL7P1.160	conserved Plasmodium protein, unknown function	-0.52014		0.0833744	0.339554	0.460626
PF3D7_1239700	PFL1925w	ATP-dependent zinc metalloprotease FTSH 1	-0.794311		0.110468	0.338388	0.460308
PF3D7_1325900	MAL13P1.140	conserved Plasmodium protein, unknown function	-1.28918		-0.167264	-0.221105	0.460148
PF3D7_0404200	PFD0205c	conserved Plasmodium protein, unknown function	-0.80648		-0.025246	0.0865192	0.459988
PF3D7_0216900	PFB0775w	conserved Plasmodium protein, unknown function	-0.206931		-0.369352	0.000963863	0.459562
PF3D7_1133900	PF11_0349	conserved Plasmodium protein, unknown function	-0.643194		-0.160481	-0.0463636	0.458893
PF3D7_1460800	PF14_0580	snRNA-activating protein complex subunit 3, putative	-0.323989		-0.272838	0.216311	0.457028
PF3D7_0102400	PFA0120c	lysophospholipase, putative, pseudogene	-0.60336		-0.189694	-0.0344808	0.456717
PF3D7_1367900	MAL13P1.342	conserved Plasmodium protein, unknown function	-0.859499		0.887171	0.359659	0.456227
PF3D7_1446400	PF14_0441	pyruvate dehydrogenase E1 component subunit beta	-0.132723		0.466376	0.83723	0.455819
PF3D7_0805500	MAL8P1.201	conserved Plasmodium protein, unknown function	-0.697119		-0.0536892	-0.27697	0.451056
PF3D7_1443700	PF14_0415	dephospho-CoA kinase, putative	-0.531301		0.104277	0.329601	0.451052
PF3D7_1471200	PF14_0679	inorganic anion exchanger, inorganic anion antiporter	-0.429203		0.104112	0.0287528	0.450995
PF3D7_0313300	PFC0556c	apicoplast conserved ycf19 protein precursor, unknown function	-0.545692		0.222041	0.453622	0.450821
PF3D7_0907400	PFI0355c	ATP-dependent protease ATPase subunit ClpY	-0.446452		0.0405513	-0.205118	0.448668
PF3D7_0515400	PFE0770w	conserved Plasmodium protein, unknown function	-0.654332			-0.201988	0.448209
PF3D7_0515300	PFE0765w	phosphatidylinositol 3-kinase	-0.525229		0.178898	-0.0536271	0.447882
PF3D7_0416000	PFD0775c	RNA-binding protein, putative	-0.490268		0.144754	0.111653	0.447035
PF3D7_0815400	MAL8P1.85	conserved Apicomplexan protein, unknown function	-0.440581		-0.198028	0.254635	0.44665
PF3D7_0512600	PFE0625w	ras-related protein Rab-1B	-0.511755		-0.153316	0.0118721	0.446122
PF3D7_1467700	PF14_0645	conserved Plasmodium protein, unknown function	-0.71088		0.0684576	0.340149	0.446062
PF3D7_1333300	MAL13P1.171	transmembrane protein Tmp21 homologue, putative	-0.711007		0.0906471	0.175719	0.445974
PF3D7_1333400	MAL13P1.172	conserved protein, unknown function	0.23602		-0.170354	0.145442	0.445824
PF3D7_0405100	PFD0250c	protein transport protein Sec24B	-0.305773		-0.102307	-0.11616	0.444127
PF3D7_0708700	PF07_0032	Cg8 protein	-0.602466		0.0476468	0.201936	0.444123
PF3D7_1368400	PF13_0356	conserved Plasmodium protein, unknown function	-0.150349		0.115189	0.00889863	0.443543
PF3D7_0919500	PFI0955w	major facilitator superfamily domain-containing protein, putative					0.442882
PF3D7_1036600	PF10_0358	conserved Plasmodium protein, unknown function, unspecified product	-0.437599		0.383099	0.645292	0.442707
PF3D7_0902400	PFI0115c	serine/threonine protein kinase, FIKK family	-0.446516		-0.0673006	0.335219	0.442111
PF3D7_1234200	PFL1650w	conserved Plasmodium protein, unknown function, pseudogene	-0.250477		0.0447257	0.0893298	0.442001
PF3D7_0513800	PFE0690c	ras-related protein Rab-1A	-0.515404		0.132261	0.535803	0.439577
PF3D7_0931300	PFI1520w	asparagine-rich antigen, putative	0.169615		0.0852666	0.301594	0.438549
PF3D7_1321400	MAL13P1.117	palmitoyltransferase DHHC8, putative	-0.445718		-0.15923	-0.0502237	0.437173
PF3D7_1318400	MAL13P1.96	structural maintenance of chromosomes protein 2, putative	-0.551521		-0.0518173	0.120926	0.436741
PF3D7_0911200	PFI0545w	conserved Plasmodium protein, unknown function	-0.379806		-0.156202	-0.312368	0.435924
PF3D7_1010400	PF10_0101	conserved Plasmodium protein, unknown function	0.0025029		0.157619	-0.179916	0.435412
PF3D7_0315200	PFC0640w	circumsporozoite- and TRAP-related protein				-0.0804621	0.434216
PF3D7_0710800	PF07_0045	conserved Plasmodium protein, unknown function	-0.32231		-0.00253396	0.279623	0.433383
PF3D7_1116500	PF11_0172	folate transporter 2	-0.570521		0.244799	0.293664	0.430602
PF3D7_0608100	PFF0400w	conserved Plasmodium protein, unknown function	-0.540842		0.341182	0.349533	0.430536
PF3D7_0521100	PFE1060c	conserved Plasmodium protein, unknown function	0.153292		-0.096743	0.225531	0.430318
PF3D7_1345000	MAL13P1.224	conserved Plasmodium protein, unknown function	-0.450281		0.29707	0.59403	0.430203
PF3D7_1232000	PFL1540c	phenylalanine--tRNA ligase	-0.505065		0.132153	0.137428	0.429849
PF3D7_0523600	PFE1175w	conserved Plasmodium protein, unknown function	-0.55445		-0.121009	0.139021	0.429709
PF3D7_1037200	PF10_0364	conserved Plasmodium protein, unknown function	0.149711		0.453272	0.191594	0.429606
PF3D7_0903200	PFI0155c	ras-related protein RAB7	-0.588537		0.0595845	0.298637	0.42923
PF3D7_1021200	PF10_0206	conserved Plasmodium protein, unknown function	-0.39727		0.217783	0.000931592	0.428556
PF3D7_0313200	PFC0555c	conserved Plasmodium protein, unknown function	-0.663638		0.117402	0.354661	0.428354
PF3D7_1411400	PF14_0112	plastid replication-repair enzyme	-0.819585		0.194295	0.428172	0.427853
PF3D7_0217400	PFB0810w	conserved Plasmodium protein, unknown function	-0.440435		0.19588	0.231988	0.427613
PF3D7_0704800	PF07_0019	conserved Plasmodium protein, unknown function	-0.81571		-0.0893231	-0.191638	0.427585
PF3D7_0812800	MAL8P1.380	conserved Plasmodium protein, unknown function	-0.977696		0.128541	0.255805	0.426163
PF3D7_0802200	PF08_0131	1-cys peroxiredoxin	-1.10246		0.292534	1.17944	0.425502
PF3D7_0525200	PFE1255w	structural maintenance of chromosomes protein 6, putative	-0.893094		-0.0735567	-0.00154714	0.424838
PF3D7_1217900	PFL0865w	PPPDE peptidase domain-containing protein, putative	-0.379039		0.0204146	-0.161064	0.424685
PF3D7_1413400	PF14_0132	30S ribosomal protein S9, putative	-0.573182		0.169301	-0.163229	0.423648
PF3D7_0503900	PFE0190c	conserved Plasmodium protein, unknown function	-0.083463		0.38825	0.704773	0.423627
PF3D7_0801600	PF08_0134	conserved Plasmodium protein, unknown function	-0.741512		-0.160724	0.388706	0.422386
PF3D7_0211200	PFB0500c	ras-related protein Rab-5A	-0.535134		0.154195	0.127024	0.420165
PF3D7_1475300	PF14_0721	cytochrome c oxidase assembly protein COX11, putative	-0.173592		0.330111	0.582715	0.419798
PF3D7_1023000	PF10_0223	conserved Plasmodium membrane protein, unknown function	-0.0640367		-0.137096	-0.0623812	0.418833
PF3D7_1112200	PF11_0128	ubiquinone biosynthesis protein COQ4, putative	-0.321025		-0.103784	-0.0988021	0.418832
PF3D7_1243000	PFL2070w	syntaxin, Qa-SNARE family	-0.448337		0.151964	0.0587847	0.417968
PF3D7_0615200	PFF0735w	conserved Plasmodium protein, unknown function	-0.0187801		0.197481	0.132929	0.417847
PF3D7_1211800	PFL0585w	polyubiquitin	0.0196906		-0.728142	-0.752567	0.417738
PF3D7_1207000	PFL0350c	conserved Plasmodium protein, unknown function	-0.661982		-0.200161	-0.0490081	0.417715
PF3D7_1455700	PF14_0531	conserved Plasmodium protein, unknown function	-0.737043		-0.219871	-0.0472424	0.416369
PF3D7_0415400	PFD0745c	coatomer subunit zeta, putative	-0.672136		0.102208	0.0619021	0.415787
PF3D7_1427900	PF14_0257	conserved protein, unknown function	-0.616982		0.534286	0.495283	0.415331
PF3D7_0308800	PFC0371w	conserved protein, unknown function	-0.414239		0.449754	0.658339	0.415158
PF3D7_1020900	PF10_0203	ADP-ribosylation factor	-0.465447		-0.207896	-0.242071	0.415013
PF3D7_1346100	MAL13P1.231	protein transport protein SEC61 subunit alpha	-0.455305		-0.0309031	0.0261224	0.414408
PF3D7_0822600	PF08_0036	protein transport protein SEC23	-0.638466		-0.193703	0.0202093	0.41413
PF3D7_0309100	PFC0381c	conserved Plasmodium protein, unknown function	-0.688351		0.417143	0.0057364	0.41293
PF3D7_0321900	PFC0970w	cyclic amine resistance locus protein	-0.447408		-0.0463694	-0.0458675	0.41289
PF3D7_0509500	PFE0470w	ERCC4 domain-containing protein, putative	-0.477602		0.250104	0.370759	0.412515
PF3D7_1121400	PF11_0222	WD repeat-containing protein, putative				-0.0881615	0.412474
PF3D7_1456700	PF14_0540	conserved Plasmodium protein, unknown function	-0.528444		0.337076	0.229484	0.410785
PF3D7_1417800	PF14_0177	DNA replication licensing factor MCM2	-0.369532		-0.048465	0.0169288	0.408844
PF3D7_1217700	PFL0855c	conserved Plasmodium protein, unknown function	-0.401729		0.164843	0.357904	0.408824
PF3D7_1433600	PF14_0317	signal peptidase complex subunit SPC1, putative	-0.590491		0.00684181	0.261039	0.408131
PF3D7_1444500	PF14_0423	eukaryotic initiation factor 2alpha kinase 1	-0.180891		-0.319191	-0.28854	0.407995
PF3D7_1018700	PF10_0180	conserved Plasmodium protein, unknown function	-0.39871		0.59068	0.711095	0.407925
PF3D7_0620100	PFF0980w	conserved Plasmodium protein, unknown function	-0.378049		0.192825	0.488777	0.407605
PF3D7_1027900	PF10_0273	palmitoyltransferase DHHC10, putative	-0.477165		0.0830881	-0.153364	0.407591
PF3D7_0928100	PFI1380c	conserved Plasmodium protein, unknown function	0.747349		0.0904942	0.0233713	0.407065
PF3D7_1457100	PF14_0544	conserved Plasmodium protein, unknown function	-0.626742		0.0416802	0.0500391	0.406277
PF3D7_1471900	PF14_0687	conserved Plasmodium protein, unknown function	-0.327429		0.389504	0.48674	0.40625
PF3D7_0804700	PF08_0122	conserved Plasmodium protein, unknown function	0.179529		0.624174	0.141736	0.406141
PF3D7_1324800	PF13_0140	dihydrofolate synthase/folylpolyglutamate synthase	-0.485099		0.181607	0.450442	0.40588
PF3D7_0932000	PFI1555w	conserved Plasmodium protein, unknown function	-0.148796		0.204581	0.532227	0.405281
PF3D7_0921700	PFI1065c	conserved Plasmodium protein, unknown function	-0.864966		-0.0534973	-0.246384	0.404895
PF3D7_0719900	PF07_0082	conserved Plasmodium membrane protein, unknown function	-0.426814		0.090852	0.00683595	0.404459
PF3D7_1215900	PFL0765w	serpentine receptor, putative	-0.48263		-0.0980395	-0.134833	0.404249
PF3D7_0408100	PFD0400w	conserved Plasmodium protein, unknown function	-0.107431		-0.357939	-0.279892	0.403692
PF3D7_1452300	PF14_0498	DER1-like protein	-0.555226		0.0121826	-0.00583297	0.403349
PF3D7_1353600	PF13_0280	ER lumen protein retaining receptor	-0.390362		-0.131391	-0.12779	0.402996
PF3D7_0417500	PFD0850c	memo-like protein	-0.0522019		0.187059	0.0968142	0.401911
PF3D7_0219500	PFB0890c	pseudouridine synthase, putative	-0.380904		0.100287	0.125847	0.401848
PF3D7_1249600	PFL2380c	leucine-rich repeat protein	-0.444435		0.0856606	0.089465	0.401674
PF3D7_1458700	PF14_0560	exonuclease V, mitochondrial, putative	-0.441747		0.349464	0.230978	0.401076
PF3D7_1217800	PFL0860c	diphthamide biosynthesis protein 3, putative	-0.36447		0.30836	0.400321	0.400924
PF3D7_1326700	MAL13P1.360	conserved Apicomplexan protein, unknown function	-0.302667		0.590729	0.0931696	0.400382
PF3D7_0505500	PFE0270c	DNA mismatch repair protein MSH6, putative	-0.82637		-0.0375604	0.290719	0.399236
PF3D7_1037500	PF10_0368	dynamin-like protein	-0.109058		-0.122171	-0.215416	0.399112
PF3D7_0904400	PFI0215c	signal peptidase complex subunit 3, putative	-0.729042		-0.233734	-0.198357	0.398071
PF3D7_0512400	PFE0615w	conserved Plasmodium protein, unknown function	0.308599		0.606807	0.305117	0.396983
PF3D7_0818700	MAL8P1.65	DNA helicase, putative	-0.530424		0.0652357	0.255653	0.396726
PF3D7_0321500	PFC0950c	peptidase, putative	-0.501609		0.143578	0.14872	0.396306
PF3D7_0603100	PFF0150c	RNA-binding protein, putative	-0.869566		0.265639	0.203619	0.396185
PF3D7_0615400	PFF0745c	ribonuclease, putative	-0.328378		0.396751	0.0229076	0.395422
PF3D7_1223300	PFL1120c	DNA gyrase subunit A	-0.598263		0.215166	0.121576	0.394561
PF3D7_1148800	PF11_0504	Plasmodium exported protein (hyp11), unknown function	-0.118328		0.153736	0.931523	0.392266
PF3D7_1308700	PF13_0047	conserved Plasmodium protein, unknown function	-0.217995		0.1243	0.012645	0.392137
PF3D7_1102000	PF11_0033	unspecified product	0.224238		-0.411913	0.481126	0.391137
PF3D7_0523500	PFE1173c	dynein light chain Tctex-type, putative	-0.328082		0.531065	0.215901	0.389427
PF3D7_0530000	PFE1500c	conserved Plasmodium protein, unknown function	-0.80894		0.319278	0.604635	0.388105
PF3D7_0531000	PFE1550w	conserved Plasmodium protein, unknown function	-0.329952		-0.0621667	0.140212	0.387683
PF3D7_0318300	PFC0810c	conserved Plasmodium protein, unknown function	-0.484608		-0.107401	-0.249148	0.386657
PF3D7_1028800	PF10_0282	conserved Plasmodium protein, unknown function	-0.58243		-0.28298	-0.0838962	0.385507
PF3D7_0210200	PFB0460c	conserved Plasmodium protein, unknown function	-0.639506		-0.0866539	-0.0804927	0.385424
PF3D7_1210900	PFL0540w	GPI mannosyltransferase 1	0.464155		-0.156108	-0.115365	0.385244
PF3D7_1324700	MAL13P1.135	SNARE protein, putative	-0.557261		-0.124783	-0.321349	0.384276
PF3D7_1332000	MAL13P1.169	syntaxin, Qa-SNARE family	-0.178664		0.264376	0.294177	0.384235
PF3D7_1313200	MAL13P1.67	methionyl-tRNA formyltransferase, putative	-0.339267		0.23354	0.264886	0.383437
PF3D7_0402300	PFD0110w	reticulocyte binding protein homologue 1				0.00554925	0.381847
PF3D7_0218000	PFB0840w	replication factor C subunit 2, putative	-0.702394		0.0643315	0.534298	0.380785
PF3D7_1346600	PF13_0246	conserved Plasmodium protein, unknown function	-1.08515		0.173106	0.29754	0.380349
PF3D7_1354400	MAL13P1.271	V-type proton ATPase 21 kDa proteolipid subunit, putative	-0.234185		0.115399	0.244613	0.379978
PF3D7_1439700	PF14_0376	leucine carboxyl methyltransferase, putative	-0.244816		0.187492	0.51841	0.379785
PF3D7_1244600	PFL2140c	ADP-ribosylation factor GTPase-activating protein, putative	-0.639376		-0.170145	-0.285292	0.378695
PF3D7_0813200	MAL8P1.96	CS domain protein, putative	-0.372713		0.0733221	0.108224	0.377044
PF3D7_0313700	PFC0571c	conserved Plasmodium protein, unknown function, unspecified product	-0.495129		0.168077	0.375017	0.375291
PF3D7_0910500	PFI0510c	DNA repair protein REV1, putative	-0.371019		-0.0456592	-0.15634	0.374559
PF3D7_0107700	PFA0385w	conserved Plasmodium membrane protein, unknown function	-0.366341		0.558146	0.748222	0.374412
PF3D7_0720500	MAL7P1.106	conserved Plasmodium protein, unknown function	-0.209446		0.199403	0.317907	0.373706
PF3D7_1012000	PF10_0117	E3 ubiquitin-protein ligase, putative	-0.239421		0.201878	0.155901	0.373422
PF3D7_0724100	MAL7P1.129	conserved Plasmodium protein, unknown function	-0.369985		0.693086	0.686188	0.373067
PF3D7_0904800	PFI0235w	replication protein A1, small fragment	-0.384363		0.171996	0.284765	0.370756
PF3D7_1007400	PF10_0073	conserved Plasmodium protein, unknown function	-0.272318		0.238479	0.178744	0.370333
PF3D7_1303900	MAL13P1.20	conserved Plasmodium protein, unknown function	0.381525		0.318568	0.38947	0.370222
PF3D7_0414700	PFD0710w	GTP-binding protein, putative	-0.330392		0.00842912	-0.0144351	0.370068
PF3D7_0927600	PFI1355w	RNA-binding protein, putative	-0.613795		-0.0339375	0.0201373	0.369186
PF3D7_0605300	PFF0260w	serine/threonine protein kinase	-0.525015		-0.0703192	0.010525	0.366337
PF3D7_1122600	PF11_0236	conserved Plasmodium protein, unknown function	-0.240786		0.394823	-0.235039	0.366323
PF3D7_0412000	PFD0595w	conserved Plasmodium protein, unknown function	-0.555634		-0.247286	-0.24612	0.36485
PF3D7_1456400	PF14_0537	conserved Plasmodium protein, unknown function				-0.266324	0.364529
PF3D7_0934300	PFI1660w	conserved Plasmodium protein, unknown function	-0.847016		0.167197	0.0932238	0.362
PF3D7_1222300	PFL1070c	endoplasmin, putative	-0.603214		0.0628359	0.00665311	0.361768
PF3D7_1443400	PF14_0412	WD repeat-containing protein	-0.611645		-0.0158537	0.199925	0.360874
PF3D7_1429600	PF14_0275	conserved Plasmodium protein, unknown function	-0.684006		-0.140033	0.347968	0.35973
PF3D7_1409200	PF14_0089	conserved Plasmodium protein, unknown function	-0.262227		0.224364	0.192119	0.359409
PF3D7_1423500	PF14_0226	conserved Plasmodium protein, unknown function	0.580977		-0.0939381	-0.015548	0.359166
PF3D7_1356300	PF13_0301	ubiquitin-conjugating enzyme, putative	-0.475275		-0.258958	-0.144323	0.358701
PF3D7_1403500	PF14_0810	dynein light chain, putative	-0.524316		0.609227	0.193418	0.358499
PF3D7_0417600	PFD0855c	conserved Plasmodium protein, unknown function	0.713924		0.324214	-0.0774119	0.35817
PF3D7_1200500	PFL0025c	rifin			-0.444541	-0.104118	0.357696
PF3D7_0210700	PFB0480w	syntaxin, Qa-SNARE family	-0.237796		-0.0385645	0.203268	0.355736
PF3D7_1133800	PF11_0348	RNA (uracil-5-)methyltransferase, putative	-0.0496957		-0.0172799	-0.0883201	0.355472
PF3D7_0721000	PF07_0086	conserved Plasmodium membrane protein, unknown function	-0.450217		0.142642	-0.074852	0.355139
PF3D7_0210000	PFB0450w	secretory complex protein 61 gamma subunit	-0.528659		-0.223772	-0.0999303	0.354819
PF3D7_1251300	PFL2465c	thymidylate kinase	-0.214012		-0.0766576	0.150712	0.354658
PF3D7_0408900	PFD0440w	tRNA N6-adenosine threonylcarbamoyltransferase	-0.739009		0.420337	0.676737	0.35369
PF3D7_1368700	PF13_0359	mitochondrial carrier protein, putative	-0.27871		0.219437	0.0410488	0.353582
PF3D7_1435300	PF14_0334	NAD(P)H-dependent glutamate synthase, putative	-0.408812		-0.39766	-0.245001	0.353459
PF3D7_0416800	PFD0810w	small GTP-binding protein sar1	-0.513993		0.0906585	0.010568	0.353334
PF3D7_1477000	PF14_0741	Plasmodium exported protein (hyp17), unknown function, pseudogene	0.278778		0.359676	0.37764	0.352943
PF3D7_0625000	PFF1210w	sphingomyelin synthase 1, putative	-0.274866		-0.728338	0.0912582	0.35247
PF3D7_1004800	PF10_0051	ADP/ATP carrier protein, putative	-0.47819		0.0440362	0.195948	0.351957
PF3D7_0817400	MAL8P1.74	phosphatase, putative	-1.02742		0.257605	0.457489	0.351344
PF3D7_1121100	PF11_0218	conserved Plasmodium protein, unknown function	-0.0337358		-0.166073	0.000745749	0.350413
PF3D7_1223200	PFL1115w	nucleus export protein BRR6, putative	-0.332643		-0.0213355	0.056019	0.350362
PF3D7_0315500	PFC0675c	mitochondrial ribosomal protein L29/L47 precursor, putative	-0.77629		0.0864023	0.654402	0.35028
PF3D7_0404400	PFD0210c	6-cysteine protein	-0.27342		0.0213623	0.13075	0.349691
PF3D7_0913700	PFI0670w	conserved Plasmodium protein, unknown function	-0.58379		0.225978	0.220652	0.349414
PF3D7_1352300	MAL13P1.265	conserved Plasmodium protein, unknown function	-0.580131		0.38562	0.309723	0.349302
PF3D7_0807800	PF08_0109	26S proteasome regulatory subunit RPN10, putative	-0.279493		0.0362959	-0.0967351	0.348773
PF3D7_1136800	PF11_0380	DnaJ protein, putative	-0.106072		0.211164	0.191636	0.348283
PF3D7_1140300	PF11_0414	P-loop containing nucleoside triphosphate hydrolase, putative	-0.401729		0.28926	0.232616	0.348271
PF3D7_1022900	PF10_0222	CDGSH iron-sulfur domain-containing protein, putative	-0.488804		-0.0145268	0.193899	0.347737
PF3D7_1446700	PF14_0445	conserved Plasmodium protein, unknown function	-0.246924		0.0164496	-0.0261364	0.347352
PF3D7_1319100	PF13_0106	conserved protein, unknown function	-0.600828		-0.1737	-0.343654	0.347149
PF3D7_1457500	PF14_0548	vacuolar protein sorting-associated protein 4	-0.441178		0.236633	0.534364	0.346931
PF3D7_0711100	MAL7P1.34	conserved Plasmodium membrane protein, unknown function	-0.413464		-0.209251	-0.197114	0.346499
PF3D7_0812900	MAL8P1.97	probable protein, unknown function	0.347854		-0.0663735	-0.0500341	0.346346
PF3D7_1342100	PF13_0229	aconitate hydratase	-0.576154		-0.291207	-0.314251	0.345655
PF3D7_1422000	PF14_0787	cytochrome c oxidase assembly protein COX14, putative	-0.130877		0.436247	0.278199	0.345555
PF3D7_0824300	MAL8P1.33	GTP-binding protein, putative	-0.570332		-0.0339189	-0.0527015	0.34531
PF3D7_1226900	PFL1300c	conserved Plasmodium protein, unknown function	-0.253158		0.142494	0.0501909	0.344629
PF3D7_1443100	PF14_0409	conserved Plasmodium protein, unknown function	-0.557801		-0.0614536	-0.164251	0.344607
PF3D7_1314900	MAL13P1.76	general transcription factor IIH subunit 2	-0.452664		0.344045	0.778421	0.343501
PF3D7_0304600	PFC0210c	circumsporozoite (CS) protein	-0.504497		0.214182	0.303078	0.343258
PF3D7_1130400	PF11_0314	26S protease regulatory subunit 6A, putative	-0.498975		-0.0600823	-0.0452322	0.343216
PF3D7_0911900	PFI0580c	falstatin	0.265618		0.221235	0.0444714	0.342528
PF3D7_1249500	PFL2375c	cutA, putative	-0.725596		0.259047	0.304786	0.342372
PF3D7_1104400	PF11_0055	thioredoxin, putative	-0.777404		-0.194492	-0.122492	0.339773
PF3D7_0529900	PFE1490c	RING zinc finger protein, putative	0.0852171		0.115817	0.218007	0.33975
PF3D7_1444700	PF14_0424	shikimate dehydrogenase, putative	-0.776115		0.378591	0.590899	0.339587
PF3D7_1311300	PF13_0061	ATP synthase subunit gamma, mitochondrial	-0.235812		0.109349	0.187898	0.339384
PF3D7_1349500	MAL13P1.249	conserved Plasmodium protein, unknown function	-0.483849		-0.223048	-0.323835	0.339123
PF3D7_0628300	PFF1375c	choline/ethanolaminephosphotransferase, putative	-0.497337		-0.0107067	0.274294	0.339043
PF3D7_1335600	MAL13P1.178	conserved Plasmodium protein, unknown function	-0.418276		-0.0127461	-0.221818	0.338117
PF3D7_0513900	PFE0695w	conserved Plasmodium protein, unknown function	-0.0949733		0.0932461	0.22697	0.338092
PF3D7_1316800	MAL13P1.87	protein transport protein SEC20, putative	-0.284728		0.0167299	0.284695	0.337904
PF3D7_0608500	PFF0420c	proteasome subunit alpha type-2, putative	-0.521094		0.0683484	0.233043	0.337435
PF3D7_0819600	MAL8P1.62	conserved Plasmodium protein, unknown function	-0.222702		0.365721	0.00926982	0.337085
PF3D7_1117700	PF11_0183	GTP-binding nuclear protein RAN/TC4	-0.319665		0.169914	0.00471735	0.33633
PF3D7_1132300	PF11_0332	nucleic acid binding protein, putative	-0.195977		0.266933	0.459233	0.336147
PF3D7_0807500	MAL8P1.128	proteasome subunit alpha type-6, putative	-0.592911		0.0527197	0.173853	0.335041
PF3D7_0514000	PFE0700c	tubulin--tyrosine ligase, putative	-0.745207		0.189339	-0.105295	0.334836
PF3D7_0613100	PFF0635w	conserved Plasmodium protein, unknown function	-0.180231		0.245398	0.102077	0.333595
PF3D7_0612600	PFF0610c	cytoplasmic tRNA 2-thiolation protein 1, putative	-0.0252325		-0.109353	-0.2117	0.333171
PF3D7_1303500	PF13_0019	sodium/hydrogen exchanger, Na+, H+ antiporter	-0.307059		-0.300106	-0.152111	0.332961
PF3D7_1147300	PF11_0482	conserved Plasmodium protein, unknown function	-0.594805		0.108535	0.268992	0.332307
PF3D7_0311800	PFC0500w	conserved protein, unknown function	-0.220173		-0.259805	-0.0678404	0.331923
PF3D7_1345400	MAL13P1.226	conserved Plasmodium protein, unknown function	-0.596906		0.0796189	0.0575403	0.331595
PF3D7_1339800	PF13_0217	mitotic-spindle organizing protein 1, putative	-0.0757213		0.0486288	-0.175843	0.331391
PF3D7_1010000	PF10_0097	ribosomal protein L43, mitochondrial, putative	-0.613668		0.320549	0.268539	0.331118
PF3D7_1316100	PF13_0089	inositol polyphosphate kinase, putative	-0.819661		0.281966	0.14806	0.331002
PF3D7_1223600	PFL1135c	conserved Plasmodium protein, unknown function	-0.312921		-0.139788	-0.0211795	0.330723
PF3D7_1444600	PF14_0781	conserved Plasmodium protein, unknown function	-0.510797		0.161252	0.162141	0.330595
PF3D7_1469600	PF14_0664	biotin carboxylase subunit of acetyl CoA carboxylase, putative	0.177322		0.243068	-0.0945816	0.330038
PF3D7_1132400	PF11_0333	conserved Plasmodium membrane protein, unknown function	-0.258371		-0.0147411	0.017295	0.32801
PF3D7_1365800	MAL13P1.330	conserved Plasmodium protein, unknown function	-0.479174		0.327204	0.220048	0.327194
PF3D7_1301600	MAL13P1.60	erythrocyte binding antigen-140	0.333227		-0.0373108	0.492666	0.327029
PF3D7_0301900	PFC0095c	conserved Plasmodium protein, unknown function	-0.410624		0.165041	0.445891	0.326729
PF3D7_1135000	PF11_0361	PQ-loop repeat-containing protein, unspecified product	-0.393078		0.165284	0.535126	0.326026
PF3D7_1226100	PFL1260w	haloacid dehalogenase-like hydrolase, putative	-0.448051		-0.3661	0.111311	0.325935
PF3D7_1230300	PFL1460c	subpellicular microtubule protein 2, putative			0.53829	0.103186	0.325906
PF3D7_1440000	PF14_0379	conserved Plasmodium protein, unknown function	-0.63262		-0.0177231	0.0773103	0.32495
PF3D7_1332300	PF13_0174	trafficking protein particle complex subunit 2, putative	-0.208613		0.195548	0.329803	0.324871
PF3D7_0931400	PFI1525w	conserved Plasmodium protein, unknown function	-0.417843		0.166046	0.285666	0.324231
PF3D7_0931000	PFI1505c	elongation factor Tu, putative	-0.83752		-0.610039	0.15574	0.323623
PF3D7_1461100	PF14_0583	conserved Plasmodium protein, unknown function	-0.0293989		-0.0344112	-0.0612707	0.322766
PF3D7_0423100	PFD1090c	AP-4 complex subunit sigma, putative	-0.396151		0.103052	-0.210634	0.322497
PF3D7_0514800	PFE0740c	kinase, putative	-0.518863		0.160278	0.0726344	0.321873
PF3D7_1336200	MAL13P1.180	conserved Plasmodium protein, unknown function	-0.699152		0.355803	0.423857	0.319687
PF3D7_1360700	PF13_0321	E3 SUMO-protein ligase PIAS, putative	-0.695775		0.483926	-0.181665	0.319482
PF3D7_1406300	PF14_0060	glycerophosphodiester phosphodiesterase	-0.605336		0.383067	0.49093	0.319412
PF3D7_0713400	MAL7P1.64	serpentine receptor, putative	-0.199242		-0.28731	-0.396196	0.319352
PF3D7_1347000	PF13_0250	WD repeat-containing protein 92, putative	0.174909		1.03065	0.497306	0.318853
PF3D7_1322200	MAL13P1.124	conserved Plasmodium protein, unknown function	-0.33124		-0.278462	-0.252502	0.318826
PF3D7_1204000	PFL0195w	conserved Plasmodium protein, unknown function	-0.209611		0.243223	0.419173	0.318052
PF3D7_1218400	PFL0890c	triose or hexose phosphate/phosphate translocator, putative	-0.153554		-0.0396212	-0.10953	0.317907
PF3D7_0930200	PFI1470c	leucine-rich repeat protein	-0.713126		-0.0755361	-0.100662	0.317651
PF3D7_0501100	PFE0055c	heat shock protein 40, type II	-0.142016		-0.196343	-0.257909	0.317245
PF3D7_1361900	PF13_0328	proliferating cell nuclear antigen 1	-0.587022		0.180848	0.297767	0.317153
PF3D7_0508400	PFE0415w	transcription factor IIb, putative	-0.602251		-0.0258217	-0.0700726	0.316977
PF3D7_1316600	MAL13P1.86	choline-phosphate cytidylyltransferase	-0.46218		0.12998	0.0597021	0.316903
PF3D7_1017200	PF10_0167	enoyl-CoA hydratase-related protein, putative	-0.23322		-0.262416	0.165392	0.316747
PF3D7_1119500	PF11_0202	AP-4 complex subunit mu, putative	-0.875666		-0.138362	0.06438	0.316269
PF3D7_1323000	PF13_0128	beta-hydroxyacyl-ACP dehydratase	0.0952624		0.275774	0.308769	0.315695
PF3D7_1454300	PF14_0516	serine/threonine protein kinase KIN	-0.662142		0.229781	-0.0785065	0.315528
PF3D7_1000400	PF10_0004	rifin	-0.162631		0.304948	0.578868	0.315361
PF3D7_0823600	MAL8P1.37	lipoate-protein ligase B	0.348493		-0.00701904	-0.0406007	0.315298
PF3D7_1472700	PF14_0695	DNA-directed RNA polymerase, alpha subunit, putative	-0.412553		0.194343	0.292742	0.314035
PF3D7_0905000	PFI0245c	conserved Plasmodium protein, unknown function	-0.669027		0.181768	0.290618	0.314035
PF3D7_1360700	MAL13P1.302	E3 SUMO-protein ligase PIAS, putative	-0.51892		0.248155	-0.0385373	0.313844
PF3D7_1430900	PF14_0288	cytochrome c oxidase subunit 2, putative	-0.568459		-0.402455	-0.0282632	0.313339
PF3D7_1203200	PFL0160w	signal recognition particle subunit SRP14	0.0426796		0.0791282	0.278902	0.313077
PF3D7_1034500	PF10_0335	conserved Plasmodium protein, unknown function	-0.40817		-0.0377863	0.0675502	0.312308
PF3D7_1134900	PF11_0360	conserved Plasmodium protein, unknown function	-0.187001		0.386174	-0.107432	0.312226
PF3D7_0416300	PFD0790c	DNA helicase MCM9, putative	-0.124934		-0.0948212	0.0906371	0.312008
PF3D7_1114700	PF11_0156	serine/threonine protein kinase, putative	-0.0780136		0.0323856	0.192866	0.311859
PF3D7_1242400	PFL2040w	GAS8-like protein, putative	-0.413357		0.085257	0.472743	0.311845
PF3D7_1112000	PF11_0126	conserved Plasmodium protein, unknown function	-0.129754		0.0156888	0.0395224	0.311314
PF3D7_1348000	MAL13P1.240	conserved Plasmodium protein, unknown function	0.141381		-0.0374881	-0.029784	0.310898
PF3D7_1443000	PF14_0408	serine/threonine protein kinase	-0.128399		-0.192145	-0.225385	0.310075
PF3D7_0108000	PFA0400c	proteasome subunit beta type-3, putative	-0.227582		-0.266334	-0.129755	0.309387
PF3D7_0111400	PFA0550w	conserved Plasmodium protein, unknown function	-0.482501		0.0484874	0.0113635	0.309366
PF3D7_1328100	PF13_0156	proteasome subunit beta type-7, putative	-0.461406		-0.171215	0.165357	0.308978
PF3D7_1322800	MAL13P1.128	conserved Plasmodium protein, unknown function	-0.445328		0.111896	0.36382	0.308625
PF3D7_0109100	PFA0445w	LCCL domain-containing protein				0.0752983	0.308281
PF3D7_0513700	PFE0685w	secreted ookinete protein, putative	-0.490522		0.559778	0.486587	0.308281
PF3D7_0407100	PFD0350w	methyltransferase, putative	0.0878394		0.125292	-0.0286531	0.307622
PF3D7_1464400	PF14_0612	zinc finger protein, putative	-0.00240356		0.117273	0.151747	0.307437
PF3D7_1140900	PF11_0420	conserved Plasmodium protein, unknown function	-0.158704		-0.204693	-0.358218	0.307415
PF3D7_1328200	PF13_0155	conserved Plasmodium protein, unknown function	-0.416533		-0.563805	-0.285737	0.306025
PF3D7_0806700	PF08_0114	conserved Plasmodium membrane protein, unknown function	-0.518663		0.197572	0.243384	0.305918
PF3D7_0911700	PFI0570w	GTP-binding protein, putative	-0.418498		0.141156	0.292955	0.305152
PF3D7_1240900	PFL1970w	erythrocyte membrane protein 1, PfEMP1	-0.0347329		-0.0355245	-0.870834	0.304748
PF3D7_0214100	PFB0640c	protein transport protein SEC31	-0.1462		-0.206006	-0.113074	0.304529
PF3D7_1145100	PF11_0463	coatomer subunit gamma, putative	-0.193723		0.13524	-0.127474	0.304155
PF3D7_0505600	PFE0275w	conserved Plasmodium protein, unknown function	-0.306999		0.0769453	0.0936872	0.302758
PF3D7_1462100	PF14_0591	conserved Plasmodium protein, unknown function	-0.547976		-0.13759	-0.173995	0.302654
PF3D7_0208500	PFB0385w	acyl carrier protein	-0.402202		0.0423312	0.457061	0.300603
PF3D7_0307500	PFC0315c	conserved protein, unknown function	-0.510139		0.121453	-0.0365952	0.300599
PF3D7_0704900	MAL7P1.20	peptide chain release factor 2	-0.36541		-0.266338	0.00956345	0.300205
PF3D7_0511100	PFE0550w	conserved Plasmodium protein, unknown function	0.0764448		0.44071	-0.231873	0.299641
PF3D7_1147700	PF11_0485	mitochondrial ATP synthase delta subunit, putative	-0.303277		0.113107	0.140441	0.299032
PF3D7_1354800	PF13_0289	metacaspase 1	-0.20198		-0.22737	-0.0892105	0.299026
PF3D7_1224700	PFL1190c	conserved Plasmodium protein, unknown function	-0.0491809		0.214496	0.139883	0.298883
PF3D7_0418000	PFD0872w	conserved Plasmodium protein, unknown function	0.272407		0.179934	0.231419	0.298614
PF3D7_1122900	PF11_0240	dynein heavy chain, putative	0.488209		0.486037	-0.11817	0.297861
PF3D7_0403500	PFD0165w	ubiquitin specific protease, putative	0.130284		0.0434039	-0.176427	0.295794
PF3D7_1242100	PFL2025w	conserved Plasmodium protein, unknown function	-0.519086		-0.0257757	0.0315439	0.295788
PF3D7_1345900	MAL13P1.229	kinetochore protein SPC25, putative	-0.480964		-0.136366	0.036218	0.295119
PF3D7_1311500	PF13_0063	26S protease regulatory subunit 7, putative	-0.460957		-0.147528	-0.0593472	0.294958
PF3D7_1108800	PF11_0100	conserved Plasmodium protein, unknown function	0.0464978		0.11377	0.33311	0.294951
PF3D7_0104800	PFA0245w	novel putative transporter 1, putative	-0.51043		-0.0672388	0.239879	0.294938
PF3D7_1333200	PF13_0182	ubiquitin-activating enzyme	-0.559377		0.00523896	-0.130985	0.294839
PF3D7_1438700	PF14_0366	DNA primase small subunit	-0.645456		0.0296807	0.323168	0.294722
PF3D7_0203800	PFB0177c	conserved Plasmodium protein, unknown function	-0.321961		0.564127	0.803512	0.294325
PF3D7_1363100	PF13_0333	conserved Plasmodium protein, unknown function	-0.552875		-0.39211	-0.190477	0.294212
PF3D7_0808200	PF08_0108	plasmepsin X			-0.175032		0.293824
PF3D7_0815700	PF08_0067	ubiquitin	-0.387717		-0.116409	0.20072	0.293489
PF3D7_0720300	MAL7P1.105	conserved Plasmodium protein, unknown function				0.198948	0.292066
PF3D7_1242200	PFL2030w	queuine tRNA-ribosyltransferase, putative	-0.222462		0.0358915	0.0916932	0.291396
PF3D7_0113300	PFA0635c	Plasmodium exported protein (hyp1), unknown function			0.0269387	0.415682	0.290913
PF3D7_0624100	PFF1160w	conserved Plasmodium protein, unknown function	-0.790278		0.143437	0.00560291	0.290372
PF3D7_0315400	PFC0670c	conserved Plasmodium protein, unknown function	-0.472707		-0.286822	-0.223559	0.289967
PF3D7_1140100	PF11_0412	V-type proton ATPase subunit F, putative	-0.202253		0.162245	0.023004	0.289848
PF3D7_1025200	PF10_0246	ATP synthase mitochondrial F1 complex assembly factor 2, putative	-0.446304		0.357309	0.162705	0.28952
PF3D7_1417100	PF14_0169	conserved Plasmodium protein, unknown function	-0.352553		0.105403	-0.0438261	0.289418
PF3D7_0822400	MAL8P1.47	conserved Plasmodium protein, unknown function	0.208574		0.589385	0.227145	0.289414
PF3D7_1132700	PF11_0337	50S ribosomal protein L2, putative	-0.362565		-0.0942669	0.224288	0.289203
PF3D7_0626300	PFF1275c	3-oxoacyl-acyl-carrier protein synthase I/II	1.21543		-0.602101	0.43525	0.289053
PF3D7_0317500	PFC0770c	kinesin-5	-0.0861163		-0.250911	-0.300881	0.287063
PF3D7_0825000	MAL8P1.29	conserved Plasmodium protein, unknown function	-0.574381		0.0920085	0.0083087	0.286661
PF3D7_1428900	PF14_0268	conserved Plasmodium protein, unknown function	-0.408808		-0.0429424	0.178647	0.286402
PF3D7_0821800	MAL8P1.51	protein transport protein SEC61 subunit beta, putative	-0.362349		0.0369716	-0.0337583	0.28402
PF3D7_1333900	PF13_0187	conserved Plasmodium protein, unknown function	-0.629429		0.139818	0.0739522	0.283923
PF3D7_0619400	PFF0940c	cell division cycle protein 48 homologue, putative	-0.313739		-0.104966	-0.0727146	0.283581
PF3D7_1433500	PF14_0316	DNA topoisomerase 2	-0.549711		0.144324	0.397259	0.283286
PF3D7_0814500	MAL8P1.88	conserved Plasmodium protein, unknown function	-0.307736		-0.0378763	-0.725717	0.282785
PF3D7_1349900	MAL13P1.251	conserved Plasmodium protein, unknown function	-0.258478		0.176856	0.599731	0.281827
PF3D7_1244700	PFL2145w	conserved Plasmodium protein, unknown function	-0.344186		0.400349	0.146471	0.28182
PF3D7_0604700	PFF0230c	glyoxalase I	-0.563461		0.176317	0.402202	0.281788
PF3D7_1451800	PF14_0493	sortilin	-0.204306		-0.152688	-0.0204676	0.280757
PF3D7_0321600	PFC0955w	ATP-dependent RNA helicase DDX42, putative	-0.34494		0.108872	0.0252037	0.280519
PF3D7_1024300	PF10_0236	conserved Plasmodium protein, unknown function	-0.471625		0.218809	0.342108	0.279148
PF3D7_0514500	PFE0725c	conserved Plasmodium membrane protein, unknown function	-0.136719		0.0187237	0.0143856	0.279094
PF3D7_1474700	PF14_0715	protein kinase, putative	-0.78997		0.331552	-0.137296	0.278941
PF3D7_0724300	MAL7P1.130	3-demethylubiquinone-9 3-methyltransferase, putative	-0.524689		0.0194767	0.285768	0.278705
PF3D7_0320100	PFC0890w	protein transport protein SEC22	-0.483477		-0.0679371	-0.115243	0.277741
PF3D7_0527200	PFE1355c	ubiquitin carboxyl-terminal hydrolase 14	-0.162923		0.297284	0.250749	0.277549
PF3D7_0629700	PFF1440w	SET domain protein, putative	-0.77998		0.0742617	-0.00829471	0.277453
PF3D7_1243600	PFL2095w	translation initiation factor SUI1, putative	0.141995		0.401715	-0.0635098	0.273533
PF3D7_0531300	PFE1565w	conserved Plasmodium protein, unknown function	-0.3835		0.232562	0.463166	0.273471
PF3D7_1467300	PF14_0641	1-deoxy-D-xylulose 5-phosphate reductoisomerase	-0.887787		0.0179899	0.10343	0.272827
PF3D7_1009300	PF10_0090	conserved Plasmodium protein, unknown function	-0.28014		0.147851	0.0604926	0.27163
PF3D7_1364900	MAL13P1.326	ferrochelatase	-0.0893517		0.519815	0.795663	0.271278
PF3D7_1442700	PF14_0405	conserved Plasmodium protein, unknown function	-0.396519		-0.20315	-0.359259	0.271212
PF3D7_1103700	PF11_0048	casein kinase II beta chain	-0.388295		0.0497792	0.343339	0.271165
PF3D7_0309300	PFC0390w	N2227-like protein, putative	-0.16735		0.0445343	0.256704	0.270939
PF3D7_0210400	PFB0467w	50S ribosomal protein L33, putative	-0.244008		0.382	0.425338	0.270606
PF3D7_1443800	PF14_0416	pre-mRNA-splicing factor CWC24, putative	-0.324039		0.27634	0.100994	0.270503
PF3D7_0703300	MAL7P1.11	conserved Plasmodium protein, unknown function	0.0127163		-0.0195313	0.0697721	0.269239
PF3D7_0933500	PFI1620c	gamma-tubulin complex component, putative	-0.26409		-0.174088	-0.0992038	0.268722
PF3D7_0505100	PFE0250w	trafficking protein particle complex subunit 8, putative	-0.235943		-0.0970505	-0.161558	0.268605
PF3D7_0935000	PFI1695c	U2 small nuclear ribonucleoprotein B'', putative	-0.281892		0.0634095	0.0787579	0.268551
PF3D7_1214900	PFL0720w	conserved Plasmodium membrane protein, unknown function	-0.327691		-0.184573	-0.00175782	0.268339
PF3D7_1304100	MAL13P1.22	DNA ligase I	-0.417078		-0.227059	0.234709	0.268236
PF3D7_0528000	PFE1395c	proteasome maturation factor UMP1, putative	-0.431696		-0.119923	-0.00121655	0.266378
PF3D7_0731700	MAL7P1.177	Plasmodium exported protein (hyp9), unknown function	-0.364726		1.05576	0.401117	0.265876
PF3D7_1125700	PF11_0267	kelch domain-containing protein, putative	0.180502		0.190968	0.341743	0.265821
PF3D7_0920500	PFI1005w	ADP-ribosylation factor, putative	-0.434364		-0.185561	0.15448	0.265619
PF3D7_1207500	PFL0375w	RNA-binding protein, putative	0.0945497		-0.0368591	-0.156086	0.264536
PF3D7_0406200	PFD0310w	sexual stage-specific protein precursor	0.0984839		0.00971322	0.237743	0.26441
PF3D7_0726400	MAL7P1.146	conserved Plasmodium membrane protein, unknown function	-0.18705		0.11091	-0.247687	0.263702
PF3D7_1038500	PF10_0375	Plasmodium exported protein, unknown function	0.958864		0.369752	0.53605	0.263206
PF3D7_1304400	PF13_0020	conserved Plasmodium protein, unknown function	-0.391437		0.148129	0.031921	0.262861
PF3D7_1369600	PF13_0361	conserved Plasmodium protein, unknown function	-0.422874		-0.0161573	-0.0547782	0.262767
PF3D7_1124100	PF11_0252	beige/BEACH domain protein, putative	-0.129241		0.115651	0.02133	0.262762
PF3D7_1311600	PF13_0064	conserved Plasmodium protein, unknown function	0.0957561		-0.040189	-0.0999205	0.262384
PF3D7_1459600	PF14_0569	conserved Plasmodium protein, unknown function	-0.216067		0.105303	-0.0214501	0.261491
PF3D7_0727400	PF07_0112	proteasome subunit alpha type-5, putative	-0.389883		-0.0162299	0.101129	0.261092
PF3D7_1230700	PFL1480w	protein transport protein SEC13	-0.0329638		-0.145519	-0.142832	0.260494
PF3D7_1208800	PFL0440c	zinc finger protein, putative	-0.156144		-0.0754426	-0.338126	0.260324
PF3D7_1417700	PF14_0176	conserved Plasmodium protein, unknown function	-0.612603		0.255184	0.359795	0.260111
PF3D7_1123700	PF11_0248	mitochondrial ribosomal protein L37, putative	-0.894415		0.0913859	0.726158	0.25913
PF3D7_0904300	PFI0210c	conserved protein, unknown function	0.0969589		-0.029257	0.636734	0.25863
PF3D7_0808400	MAL8P1.121	coatomer subunit epsilon, putative	-0.241885		-0.190896	-0.549973	0.258222
PF3D7_1435800	PF14_0339	GTPase Era, putative	0.367212		0.0344008	-0.100753	0.256929
PF3D7_0516400	PFE0820c	phosducin-like protein, putative	-0.130987		0.181805	0.0499362	0.254886
PF3D7_1331000	PF13_0166	protein kinase, putative	-0.204033		-0.165325	-0.058782	0.25485
PF3D7_1110000	PF11_0550	conserved Plasmodium protein, unknown function	-0.540531		-0.0940125	0.322678	0.25483
PF3D7_0811800	MAL8P1.102	conserved Plasmodium protein, unknown function	-0.358517		0.258089	0.389304	0.254677
PF3D7_1001100	PF10_0015	acyl-CoA binding protein, isoform 1, ACBP1	0.0194978		0.147575	0.13968	0.254577
PF3D7_0211300	PFB0501c	ubiquinol-cytochrome-c reductase complex assembly factor 1, putative	-0.309825		-0.05818	0.098246	0.254343
PF3D7_0108700	PFA0430c	secreted ookinete protein, putative	-0.110659		-0.177108	-0.114183	0.253763
PF3D7_0309900	PFC0415c	conserved Plasmodium protein, unknown function	-0.451721		0.219318	0.0565254	0.253607
PF3D7_0710200	PF07_0042	conserved Plasmodium protein, unknown function	-0.513805		0.19839	0.257478	0.253489
PF3D7_1220600	PFL0990w	conserved Plasmodium protein, unknown function	-0.472382		-0.0139595	0.169735	0.253325
PF3D7_0501900	PFE0095c	conserved protein, unknown function	-0.396422		-0.0607852	0.055371	0.253296
PF3D7_0718500	MAL7P1.94	prefoldin subunit 3, putative	-0.116443		0.391053	0.207413	0.252454
PF3D7_1345200	PF13_0241	rhomboid protease ROM6, putative	-0.381302		0.157728	0.390232	0.25245
PF3D7_1355900	PF13_0297	RWD domain-containing protein, putative	-0.488199		0.27491	0.693375	0.251819
PF3D7_1025500	PF10_0251	conserved Plasmodium protein, unknown function	0.140859		0.380512	-0.0889126	0.250947
PF3D7_0722100	MAL7P1.118	PelOta protein homologue, putative	-0.325797		-0.162291	0.190684	0.250727
PF3D7_1032600	PF10_0318	conserved protein, unknown function	-0.105187		-0.105072	-0.213333	0.250174
PF3D7_0205600	PFB0250w	conserved Plasmodium protein, unknown function	-0.206084		-0.109427	-0.0855009	0.249606
PF3D7_0526900	PFE1340w	transmembrane emp24 domain-containing protein, putative	-0.400673		0.0615725	0.297722	0.249496
PF3D7_0803700	PF08_0125	tubulin gamma chain	-0.219492		0.18542	0.348104	0.249237
PF3D7_1446900	PF14_0447	glutaminyl-peptide cyclotransferase, putative	0.332891		-0.00938526	-0.201883	0.248782
PF3D7_1365700	MAL13P1.329	SNARE associated Golgi protein, putative	0.109976		0.224443	0.147407	0.248118
PF3D7_0720900	MAL7P1.111	conserved Plasmodium protein, unknown function	-0.512819		0.0339304	0.150637	0.247952
PF3D7_1120700	PF11_0214	conserved Plasmodium protein, unknown function	-0.0115792		-0.0640667	-0.00485342	0.247904
PF3D7_1440900	PF14_0388	conserved Plasmodium protein, unknown function				-0.339441	0.247813
PF3D7_0309800	PFC0410w	YTH domain-containing protein, putative	0.303937		-0.18702	0.512463	0.247303
PF3D7_1428800	PF14_0267	transcription initiation TFIID-like, putative	-0.209848		0.0136291	0.204202	0.24722
PF3D7_0626600	PFF1290c	conserved Plasmodium protein, unknown function	-0.259074		0.116565	0.356266	0.246242
PF3D7_0609600	PFF0475w	conserved Plasmodium protein, unknown function	0.291178		-0.119331	-0.10213	0.244233
PF3D7_1330000	MAL13P1.159	thioredoxin, putative	0.0432722		0.048751	0.394339	0.242266
PF3D7_0316600	PFC0725c	formate-nitrite transporter	-0.395689		0.199147	0.509492	0.242104
PF3D7_1015400	PF10_0151	conserved Plasmodium protein, unknown function	-0.867935		0.245211	0.0613008	0.242053
PF3D7_1033200	PF10_0323	early transcribed membrane protein 10.2	0.117298		0.323809	-0.437501	0.242038
PF3D7_0803000	PF08_0128	peptidyl-prolyl cis-trans isomerase	0.000352319		-0.133963	-0.0659108	0.241486
PF3D7_0316100	PFC0701w	mitochondrial ribosomal protein L27 precursor, putative	-0.467155		0.615286	0.531789	0.241466
PF3D7_1226600	PFL1285c	proliferating cell nuclear antigen 2	-0.375754		0.047876	0.123905	0.240992
PF3D7_0529800	PFE1485w	conserved Plasmodium protein, unknown function	-0.229784		0.0325687	-0.123583	0.240915
PF3D7_1422900	PF14_0220	14-3-3 protein, putative	0.193586			0.363822	0.240472
PF3D7_0206900	PFB0305c	merozoite surface protein 5	-0.149919		0.0751751	0.398441	0.240143
PF3D7_0113800	PFA0665w	DBL containing protein, unknown function	0.0251712		-0.282148	0.0793674	0.240114
PF3D7_0804500	MAL8P1.139	conserved Plasmodium membrane protein, unknown function	-0.312128		0.164083	-0.105908	0.239917
PF3D7_1324100	MAL13P1.131	conserved Plasmodium membrane protein, unknown function	-0.77529		-0.0544695	0.0976352	0.239539
PF3D7_1236700	PFL1775c	S-adenosyl-methyltransferase, putative	-0.647882		0.127708	0.504618	0.239443
PF3D7_0425000	PFD1195c	Plasmodium exported protein, unknown function, pseudogene					0.239409
PF3D7_1408400	PF14_0081	DNA repair helicase, putative	-0.825698		0.761097	0.65727	0.238716
PF3D7_0630200	PFF1465w	secreted ookinete protein, putative					0.238467
PF3D7_0520500	PFE1030c	phosphomethylpyrimidine kinase, putative	-0.079551		0.0911578	0.705774	0.237468
PF3D7_0629200	PFF1415c	DnaJ protein, putative	-0.427682		0.10231	0.0955165	0.237293
PF3D7_1413200	PF14_0131	conserved Plasmodium protein, unknown function	0.0733699		0.416634	0.071722	0.236867
PF3D7_1303800	MAL13P1.19	conserved Plasmodium protein, unknown function	-0.728322		0.210521	0.22899	0.236462
PF3D7_1010100	PF10_0098	conserved Plasmodium protein, unknown function	-0.195292		-0.14432	0.00372621	0.235437
PF3D7_0909600	PFI0465c	conserved Plasmodium protein, unknown function	-0.922818		-0.128654	-0.245804	0.234578
PF3D7_1326800	MAL13P1.365	syntaxin, Qa-SNARE family	-0.41562		-0.0372658	-0.0601143	0.234484
PF3D7_0507000	PFE0345c	conserved Plasmodium protein, unknown function	-0.394356		0.201404	0.315079	0.234432
PF3D7_0630600	PFF1485w	conserved protein, unknown function	-0.289964		-0.136676	-0.363503	0.234337
PF3D7_0715500	MAL7P1.75	mitochondrial ATP synthase F1, epsilon subunit, putative	-0.272781		0.281553	0.59033	0.234223
PF3D7_1112600	PF11_0131	DNA helicase, putative	-0.16101		0.0375338	0.347047	0.233734
PF3D7_1115000	PF11_0159	conserved Plasmodium protein, unknown function	-0.236184		0.175946	0.316149	0.232897
PF3D7_0827800	PF08_0012	SET domain protein, putative	-0.522354		-0.210737	-0.18612	0.232095
PF3D7_1418100	PF14_0179	liver specific protein 1, putative	0.394989		0.454738	-0.739119	0.231868
PF3D7_1402300	PF14_0025	26S proteasome regulatory subunit RPN6	-0.356454		0.139298	-0.113727	0.231382
PF3D7_0510500	PFE0520c	topoisomerase I	-0.0965864		0.0563039	-0.307727	0.231335
PF3D7_1444100	PF14_0419	conserved Plasmodium protein, unknown function	0.0449001		-0.0169771	-0.319574	0.230512
PF3D7_1324500	MAL13P1.134	DEAD box helicase, putative	-0.372305		0.221842	0.347342	0.230512
PF3D7_0807400	MAL8P1.300	coenzyme Q-binding protein COQ10 homolog, mitochondrial	0.0045256		0.0765802	0.292251	0.229174
PF3D7_0518800	PFE0940c	secreted ookinete protein, putative			-0.135639	-0.116646	0.228838
PF3D7_0610000	PFF0495w	mitochondrial ribosomal protein L19 precursor, putative	-0.559858		0.0896301	0.28682	0.228594
PF3D7_0526600	PFE1325w	conserved Plasmodium protein, unknown function	-0.553849		-0.0723128	0.180919	0.22856
PF3D7_1454700	PF14_0520	6-phosphogluconate dehydrogenase, decarboxylating, putative	-0.503685		-0.071321	0.404231	0.227562
PF3D7_1430700	PF14_0286	NADP-specific glutamate dehydrogenase	-0.0667777		0.0895455	0.339112	0.227387
PF3D7_0532200	PFE1595c	Plasmodium exported protein (PHISTc), unknown function	-0.492136		-0.577812	0.00244699	0.224416
PF3D7_1203100	PFL0155c	conserved Plasmodium protein, unknown function	0.0347998		0.131703	0.361798	0.224071
PF3D7_1119000	PF11_0197	acyl-CoA-binding protein, putative	-0.14788		0.264038	0.227551	0.223346
PF3D7_1129500	PF11_0306	A/G-specific adenine glycosylase, putative	-0.112577		0.172921	0.430744	0.223135
PF3D7_0920200	PFI0990c	CS domain protein, putative	-0.288057		-0.236833	-0.16432	0.222593
PF3D7_1013400	PF10_0131	conserved Plasmodium protein, unknown function	-0.0130909		-0.146626	0.079636	0.222348
PF3D7_0726300	MAL7P1.145	DNA mismatch repair protein PMS1, putative	-0.255145		-0.257813	-0.100574	0.222208
PF3D7_0828400	MAL8P1.14	mitochondrial inner membrane protein OXA1, putative	-0.122918		-0.269731	-0.0259767	0.221795
PF3D7_0917400	PFI0850w	conserved Plasmodium protein, unknown function	0.415456		0.0953693	-0.138159	0.221761
PF3D7_1337400	PF13_0209	conserved Plasmodium protein, unknown function	-0.371144		0.0679128	0.148811	0.221741
PF3D7_1474000	PF14_0708	probable protein, unknown function				0.101944	0.22154
PF3D7_1344700	PF13_0239	conserved Plasmodium protein, unknown function	-0.362359		0.138119	0.285919	0.221265
PF3D7_1037000	PF10_0362	DNA polymerase zeta catalytic subunit, putative	-0.510973		-0.115397	0.18159	0.221159
PF3D7_0622700	PFF1090c	conserved Plasmodium membrane protein, unknown function	-0.359962		0.595388	0.131044	0.220603
PF3D7_1004700	PF10_0050	conserved Plasmodium protein, unknown function	-0.69151		0.0721068	-0.297489	0.219366
PF3D7_1407400	PF14_0071	conserved Plasmodium protein, unknown function	-0.346231		0.116405	0.200942	0.218468
PF3D7_0208600	PFB0390w	ribosome-recycling factor	-0.723614		0.145621	-0.0596657	0.218123
PF3D7_1213500	PFL0655w	integral membrane protein GPR180, putative				-0.0517447	0.217298
PF3D7_1441100	PF14_0390	conserved Plasmodium protein, unknown function	-0.606921		0.232085	0.331939	0.217148
PF3D7_1239900	PFL1935c	vacuolar protein sorting-associated protein 16, putative	0.0616348		0.10241	-0.0143975	0.216657
PF3D7_1337900	PF13_0212	conserved Plasmodium protein, unknown function	-0.450358		0.478417	0.231902	0.21646
PF3D7_1303000	MAL13P1.15	conserved Plasmodium protein, unknown function	-0.573217		0.279816	0.442058	0.21605
PF3D7_1005900	PF10_0060	conserved Plasmodium protein, unknown function	-0.370229		-0.232905	-0.240544	0.215898
PF3D7_1367000	MAL13P1.337	suppressor of kinetochore protein 1, putative	-0.516761		0.181264	0.366515	0.215111
PF3D7_1150400	PF11_0521	erythrocyte membrane protein 1, PfEMP1				-0.0983751	0.214446
PF3D7_0710900	PF07_0046	50S ribosomal protein L1, mitochondrial, putative	-0.219202		0.209805	0.287479	0.210259
PF3D7_0623000	PFF1105c	chorismate synthase	-0.583447		0.151577	0.334583	0.209726
PF3D7_1368300	MAL13P1.345	conserved Plasmodium protein, unknown function	-0.10454		0.33037	0.322169	0.209079
PF3D7_1473100	PF14_0699	GTPase-activating protein, putative	-0.137497		0.0526667	0.201426	0.20859
PF3D7_0601500	PFF0075c	Plasmodium exported protein (PHISTb), unknown function	1.81124		0.255956	0.481933	0.208402
PF3D7_0602000	PFF0095c	conserved Plasmodium protein, unknown function	0.218807		0.0394166	0.0560141	0.208362
PF3D7_1228500	PFL1380w	RNA pseudouridylate synthase, putative	-0.310138		0.492538	0.381465	0.208185
PF3D7_0321300	PFC0940c	conserved Plasmodium protein, unknown function	0.262414		0.144101	0.138532	0.20795
PF3D7_1448500	PF14_0463	conserved Plasmodium protein, unknown function	-0.157342		-0.410034	-0.111565	0.207929
PF3D7_0519900	PFE1000c	conserved Plasmodium protein, unknown function	-0.37201		0.181405	0.108408	0.207885
PF3D7_1440700	PF14_0386	adaptor complexes medium subunit family	-0.382105		0.0865081	-0.0797813	0.206565
PF3D7_1017900	PF10_0174	26S proteasome regulatory subunit p55, putative	-0.380033		0.080179	0.0300104	0.206219
PF3D7_0504200	PFE0205w	ATP-dependent RNA helicase DDX27, putative	-0.276446		0.318799	0.547405	0.205979
PF3D7_1102900	PF11_0041	Plasmodium exported protein (hyp11), unknown function				0.233796	0.205461
PF3D7_1023500	PF10_0228	conserved Plasmodium protein, unknown function	-0.326811		-0.0253913	-0.086957	0.20536
PF3D7_0209300	PFB0420w	2C-methyl-D-erythritol 2,4-cyclodiphosphate synthase	-0.0431807		0.239127	0.164417	0.204764
PF3D7_1475200	PF14_0720	conserved protein, unknown function	-0.498376		0.0622223	0.32789	0.204764
PF3D7_0914100	PFI0690c	conserved Plasmodium protein, unknown function	0.0475597		-0.149979	0.164973	0.203343
PF3D7_1149200	PF11_0509	ring-infected erythrocyte surface antigen	0.11889		-0.0209584	-0.155238	0.202469
PF3D7_1463200	PF14_0601	replication factor C subunit 3, putative	-0.24727		0.255474	0.540665	0.202122
PF3D7_1436400	PF14_0345	conserved Plasmodium protein, unknown function	-0.182797		-0.0122381	0.129654	0.201597
PF3D7_0214300	PFB0650w	conserved Plasmodium protein, unknown function	-0.0598296		0.172191	-0.010196	0.201156
PF3D7_0520800	PFE1045c	conserved Plasmodium protein, unknown function	-0.23628		0.0486712	0.0828687	0.200906
PF3D7_1231100	PFL1500w	ras-related protein Rab-2	-0.10058		-0.0352033	-0.0468814	0.200397
PF3D7_0827400	PF08_0015	conserved Plasmodium protein, unknown function	0.312044		-0.017387	0.103484	0.200198
PF3D7_1143600	PF11_0449	conserved Plasmodium protein, unknown function				-0.115305	0.200072
PF3D7_1453000	PF14_0504	conserved Plasmodium protein, unknown function	-0.42716		0.100157	0.0322628	0.199409
PF3D7_0103700	PFA0185w	L-seryl-tRNA(Sec) kinase, putative	0.137407		0.246632	0.372226	0.198513
PF3D7_1117000	PF11_0176	conserved Plasmodium membrane protein, unknown function	-0.0883496		0.0428257	-0.512748	0.198484
PF3D7_0715600	PF07_0062	GTP-binding translation elongation factor tu family protein, putative	-0.156046		0.0840486	0.19987	0.198339
PF3D7_1202100	PFL0105w	SRAP domain-containing protein, putative	-0.111162		0.0438142	0.264813	0.197185
PF3D7_0703000	PF07_0010	conserved Plasmodium protein, unknown function	-0.445628		-0.162288	0.0216821	0.196953
PF3D7_0606700	PFF0330w	coatomer alpha subunit, putative	-0.172764		-0.185676	-0.198715	0.196456
PF3D7_1004900	PF10_0052	conserved Plasmodium protein, unknown function	-0.620865		0.259351	0.327309	0.196268
PF3D7_1306700	MAL13P1.33	conserved Plasmodium protein, unknown function	-0.421361		-0.0181709	0.48022	0.195464
PF3D7_0821100	PF08_0044	protein kinase 1	-0.312841		0.0194143	-0.0908941	0.194687
PF3D7_1023400	PF10_0227	HORMA domain protein, putative	-0.321135		0.151459	0.143851	0.193747
PF3D7_0530100	PFE1505w	SNARE protein, putative	-0.150181		0.126123	0.103899	0.193622
PF3D7_1335700	PF13_0199	conserved Plasmodium protein, unknown function	-0.422645		0.053832	-0.0123885	0.193481
PF3D7_1402400	PF14_0026	U1 small nuclear ribonucleoprotein C, putative	-0.150721		-0.190322	-0.238209	0.192711
PF3D7_0610600	PFF0520w	calcium-dependent protein kinase 2	0.110022		-0.0252794	0.220053	0.192354
PF3D7_1101000	PF11_0522	erythrocyte membrane protein 1 (PfEMP1), pseudogene	0.581664		-0.667495	-0.812751	0.191431
PF3D7_1204700	PFL0235w	conserved Plasmodium protein, unknown function	-0.480008		0.116201	0.321856	0.188603
PF3D7_1470900	PF14_0676	proteasome subunit beta type-2, putative	-0.484048		-0.161539	-0.182786	0.18805
PF3D7_1449300	PF14_0469	transcription factor IIIb subunit, putative	0.0115114		-0.113972	-0.0801828	0.187576
PF3D7_1403800	PF14_0035	nuclear formin-like protein MISFIT, putative	0.0837905		0.00874184	-0.0360105	0.187215
PF3D7_1216300	PFL0785c	signal recognition particle subunit SRP19	-0.149476		-0.16588	-0.0598171	0.187048
PF3D7_0506700	PFE0330w	GTPase-activating protein, putative	-0.0672414		-0.0508438	-0.111528	0.186545
PF3D7_0217300	PFB0805c	AP-2 complex subunit sigma, putative	0.560295		-0.184338	-0.300836	0.186539
PF3D7_1467600	PF14_0644	conserved Plasmodium protein, unknown function	-0.398044		0.266836	0.169211	0.186365
PF3D7_1147200	PF11_0481	tubulin--tyrosine ligase, putative	-0.0518658		0.17394	0.415193	0.186229
PF3D7_1031700	PF10_0311	protein phosphatase inhibitor 3	-0.487014		-0.0812997	-0.245684	0.18563
PF3D7_1115800	PF11_0166	conserved Plasmodium protein, unknown function	-0.151549		-0.300503	-0.363928	0.185427
PF3D7_0917000	PFI0830c	merozoite organizing protein	-0.407158		-0.0595481	-0.17143	0.185046
PF3D7_0515600	PFE0780w	conserved Plasmodium protein, unknown function	0.456906		0.23115	-0.275473	0.184919
PF3D7_1007600	PF10_0074	conserved Plasmodium protein, unknown function	-0.25994		0.10558	0.319984	0.184677
PF3D7_1037900	PF10_0415	conserved Plasmodium protein, unknown function	0.0926138		0.0194265	-0.0335369	0.184293
PF3D7_0707800	MAL7P1.23	RAP protein, putative	-0.600984		-0.120196	-0.018058	0.184205
PF3D7_0216400	PFB0750w	vacuolar protein sorting-associated protein 45, putative	-0.218453		-0.304308	-0.486314	0.183575
PF3D7_0703200	PF07_0012	conserved Plasmodium protein, unknown function	-0.286698		-0.260967	-0.120651	0.18322
PF3D7_0807300	PF08_0110	ras-related protein Rab-18	-0.274575		0.471182	-0.00742329	0.182853
PF3D7_0725000	PF07_0105	exonuclease I, putative	-0.0221739		-0.179794	-0.172484	0.181094
PF3D7_0307800	PFC0330w	conserved Plasmodium protein, unknown function	0.00180703		-0.0284538	0.122728	0.180911
PF3D7_1463800	PF14_0606	mitochondrial ribosomal protein S6-2 precursor, putative	-0.204995		-0.0717744	0.32267	0.179802
PF3D7_1472500	PF14_0693	conserved Plasmodium protein, unknown function			0.360553	-0.0217124	0.179303
PF3D7_0114900	PFA0720w	Plasmodium exported protein, unknown function, pseudogene	-0.183644		-0.19734	0.129273	0.179297
PF3D7_1469200	PF14_0660	shewanella-like protein phosphatase 1, putative	-0.564239		-0.413269	-0.539543	0.179083
PF3D7_1132600	PF11_0336	pre-mRNA-splicing factor 38A, putative	-0.231458		0.17587	0.107645	0.178083
PF3D7_1142800	PF11_0440	conserved Plasmodium protein, unknown function	-0.153181		0.0719367	0.101847	0.177964
PF3D7_1317000	PF13_0096	U4/U6.U5 tri-snRNP-associated protein 2, putative	-0.372764		0.0682193	0.29881	0.177937
PF3D7_0807700	MAL8P1.126	serine protease DegP	0.926942		0.339739	-0.242344	0.17753
PF3D7_1203300	PFL0165c	conserved Plasmodium protein, unknown function	-0.271542		-0.0999855	-0.155162	0.176766
PF3D7_0823800	PF08_0032	DnaJ protein, putative	-0.337003		-0.412905	-0.336171	0.176361
PF3D7_0624900	PFF1200w	GAS8-like protein, putative	0.0704933		0.153451	0.428449	0.176249
PF3D7_0619800	PFF0965c	conserved Plasmodium membrane protein, unknown function	-0.497128		0.263148	-0.00413027	0.176216
PF3D7_1412400	PF14_0123	conserved Plasmodium protein, unknown function	0.0391515		0.413151	0.427141	0.175295
PF3D7_0729000	MAL7P1.158	signal recognition particle subunit SRP9	-0.115633		0.0670509	0.0848313	0.175252
PF3D7_1116600	PF11_0173	dolichyl-diphosphooligosaccharide--protein glycosyltransferase subunit STT3, putative	-0.180918		0.103182	0.389839	0.17511
PF3D7_0727100	MAL7P1.149	conserved Plasmodium protein, unknown function	-0.468344		-0.336896	-0.418578	0.17506
PF3D7_0503100	PFE0150c	4-diphosphocytidyl-2-C-methyl-D-erythritol kinase, putative	-0.53037		-0.0554757	0.00239887	0.173951
PF3D7_1416100	PF14_0159	protein SEY1, putative	-0.010681		-0.290397	-0.415294	0.173432
PF3D7_0707200	MAL7P1.207	conserved Plasmodium protein, unknown function	-0.302805		-0.493796	-0.384051	0.172574
PF3D7_1301200	PF13_0010	glycophorin binding protein	-1.06647		0.479831	0.888577	0.172555
PF3D7_1351100	MAL13P1.257	conserved protein, unknown function	-0.469147		0.760658	0.813129	0.172355
PF3D7_0301000	PFC0050c	acyl-CoA synthetase	-0.00346523		0.127968	0.132056	0.172252
PF3D7_1439300	PF14_0372	Sad1/UNC domain-containing protein, putative	-0.0594992		-0.251697	-0.29975	0.172241
PF3D7_1227400	PFL1325c	conserved Plasmodium protein, unknown function	-0.168014		-0.0558661	-0.152215	0.172238
PF3D7_0614800	PFF0715c	endonuclease III homologue, putative	0.0390794		0.1651	0.412456	0.171913
PF3D7_0713500	MAL7P1.65	conserved Plasmodium protein, unknown function	0.139826		0.645628	-0.31381	0.171507
PF3D7_0108800	PFA0435w	conserved Plasmodium protein, unknown function	-0.169461		-0.0241879	0.368853	0.171446
PF3D7_0408000	PFD0395c	conserved Plasmodium protein, unknown function	0.104824		0.184339	0.157515	0.16981
PF3D7_1117500	PF11_0181	tyrosine--tRNA ligase	-0.424206		0.359342	0.487571	0.169699
PF3D7_1216100	PFL0775w	conserved Plasmodium membrane protein, unknown function	-0.389974		-0.226215	0.0908006	0.169642
PF3D7_0529300	PFE1460w	apicoplast TIC22 protein	-0.10798		-0.246671	0.111974	0.169156
PF3D7_1431000	PF14_0289	mitochondrial ribosomal protein L17-2 precursor, putative	-0.3485		0.292478	0.757496	0.169097
PF3D7_1367200	MAL13P1.339	conserved Plasmodium protein, unknown function	-2.40785		1.42421	-0.085627	0.168903
PF3D7_1448300	PF14_0461	conserved Plasmodium protein, unknown function	-0.495559		0.101473	-0.12124	0.1682
PF3D7_0810100	MAL8P1.110	apicoplast ribosomal protein L33 precursor, putative	-0.678524		-0.154007	-0.129282	0.16815
PF3D7_1134600	PF11_0357	zinc finger protein, putative			0.868488	0.630343	0.167939
PF3D7_1318800	PF13_0102	translocation protein SEC63	0.0536148		0.100509	0.153043	0.167813
PF3D7_1318100	MAL13P1.95	ferredoxin, putative	-0.256987		-0.103934	-0.0663256	0.16766
PF3D7_1308500	MAL13P1.40	conserved Plasmodium protein, unknown function	-0.65059		0.359579	0.744908	0.16677
PF3D7_1034000	PF10_0331	Sec1 family protein, putative	-0.0505147		-0.26812	-0.277674	0.166467
PF3D7_1427300	PF14_0252	conserved Plasmodium protein, unknown function	-0.355478		-0.124482	-0.279828	0.16627
PF3D7_1038900	PF10_0379	lysophospholipase, putative	0.0400823		-0.0716386	0.18247	0.166047
PF3D7_1425600	PF14_0236	zinc finger protein, putative	4.52665		-0.332209	-0.147272	0.165544
PF3D7_1111100	PF11_0117	replication factor C subunit 5, putative	-0.318089		0.170464	0.41808	0.165402
PF3D7_0511800	PFE0585c	inositol-3-phosphate synthase	-0.347984		0.121638	0.220292	0.163575
PF3D7_0515900	PFE0795c	NLI interacting factor-like phosphatase, putative	-0.310657		-0.052661	-0.0173214	0.162825
PF3D7_0714400	MAL7P1.69	calmodulin, putative	-0.573095		0.805853	0.60597	0.162545
PF3D7_0915900	PFI0780w	conserved Plasmodium protein, unknown function	-0.185619		0.0390798	0.0507437	0.162319
PF3D7_1354900	PF13_0290	conserved Plasmodium protein, unknown function	-0.183324		-0.290795	-0.321043	0.161249
PF3D7_1355600	PF13_0295	conserved Plasmodium protein, unknown function	0.563079		-0.101781	0.708903	0.16109
PF3D7_1201900	PFL0095c	conserved protein, unknown function	-0.0534286		0.398456	0.169107	0.160956
PF3D7_0420400	PFD0990w	ribosome-recycling factor	0.00711093		-0.126484	0.0883028	0.160907
PF3D7_1233100	PFL1595w	conserved protein, unknown function	0.0567254		-0.137962	-0.254471	0.160405
PF3D7_1141200	PF11_0423	conserved Apicomplexan protein, unknown function	-0.158881		0.0500905	0.0377596	0.160154
PF3D7_0505800	PFE0285c	small ubiquitin-related modifier	-0.37281		0.0986452	-0.0292383	0.158879
PF3D7_1366200	MAL13P1.332	conserved Plasmodium protein, unknown function	-0.148331		0.222865	0.362628	0.158786
PF3D7_0303700	PFC0170c	lipoamide acyltransferase component of branched-chain alpha-keto acid dehydrogenase complex	-0.0437885		0.334637	0.280523	0.156972
PF3D7_1463300	PF14_0602	DNA polymerase alpha subunit B, putative	-0.320752		0.0489907	0.0558793	0.156549
PF3D7_1404600	PF14_0043	adenylyl cyclase alpha	0.626509		0.317046	-0.250749	0.15612
PF3D7_1306100	MAL13P1.30	conserved Plasmodium protein, unknown function	-0.583594		-0.27336	0.0744217	0.155634
PF3D7_1353900	MAL13P1.270	proteasome subunit alpha type-7, putative	-0.57169		-0.0762277	0.0389814	0.154994
PF3D7_1359200	MAL13P1.290	high mobility group protein B4, putative	-0.108483		0.212086	0.297203	0.154821
PF3D7_0616200	PFF0785w	kinetochore protein NDC80, putative	-0.235548		0.132667	-0.0604672	0.153638
PF3D7_0626900	PFF1305w	mitochondrial ribosomal protein L46 precursor, putative	-0.196485		-0.034516	0.259137	0.15341
PF3D7_1129200	PF11_0303	26S proteasome regulatory subunit RPN7, putative	-0.465618		-0.165971	-0.0993443	0.153328
PF3D7_1365000	PF13_0342	conserved Plasmodium protein, unknown function	0.184217		-0.0146837	0.0913249	0.153322
PF3D7_1005300	PF10_0055	conserved Plasmodium protein, unknown function	0.118727		0.301734	0.0690015	0.15307
PF3D7_0613700	PFF0665c	syntaxin binding protein, putative	-0.240453		-0.183464	-0.25603	0.153013
PF3D7_1456900	PF14_0542	conserved protein, unknown function	-0.151602		0.168655	0.458934	0.152517
PF3D7_1111400	PF11_0120	conserved Plasmodium protein, unknown function	-0.302008		0.198669	0.249518	0.152181
PF3D7_1353800	PF13_0282	proteasome subunit alpha type-4, putative	-0.361292		-0.136011	-0.131165	0.151312
PF3D7_0630300	PFF1470c	DNA polymerase epsilon catalytic subunit A, putative	-0.668826		-0.0539746	0.0357608	0.150725
PF3D7_1435000	PF14_0331	cytochrome c oxidase assembly protein COX15, putative	-0.283671		0.101138	0.440891	0.150189
PF3D7_1428600	PF14_0265	peptide chain release factor 1	-0.257821		0.0977727	0.23871	0.149858
PF3D7_0613900	PFF0675c	myosin E, putative	0.117104		0.296028	0.165069	0.149857
PF3D7_0728400	MAL7P1.154	conserved Plasmodium protein, unknown function	-0.658622		0.140709	0.0972131	0.149393
PF3D7_1224900	PFL1200c	splicing factor 3B subunit 6, putative	0.0161207		-0.00829254	0.0404416	0.149324
PF3D7_1356600	PF13_0303	regulator of chromosome condensation, putative	-0.109744		-0.102954	-0.189629	0.148862
PF3D7_0802500	MAL8P1.151	inositol 5-phosphatase, putative	0.024506		-0.269935	-0.509737	0.148428
PF3D7_1362500	MAL13P1.311	exonuclease, putative	-0.73964		0.104299	0.118219	0.148293
PF3D7_1342500	MAL13P1.212	sporozoite protein essential for cell traversal	0.237519		0.241445	-0.316824	0.148209
PF3D7_0909700	PFI0470w	FHA domain protein, putative	-0.15474		-0.0476122	-0.161593	0.148161
PF3D7_1357200	MAL13P1.281	glutamate--tRNA ligase	-0.152927		0.0346825	0.0648173	0.147834
PF3D7_1034400	PF10_0334	flavoprotein subunit of succinate dehydrogenase	0.0939192		-0.0432663	0.366639	0.147821
PF3D7_0709500	PF07_0039	conserved Plasmodium protein, unknown function	-0.218752		-0.176506	-0.107566	0.146901
PF3D7_1246800	PFL2245w	signal recognition particle receptor, beta subunit	-0.153531		0.121949	0.0988616	0.146585
PF3D7_1356800	MAL13P1.278	serine/threonine protein kinase, putative	0.11605		-0.107028	-0.321734	0.146481
PF3D7_1136100	PF11_0372	conserved Plasmodium protein, unknown function	0.205102		0.400011	-0.0905966	0.146143
PF3D7_1416700	PF14_0805	conserved Plasmodium protein, unknown function	-0.339987		0.0705717	0.304559	0.145958
PF3D7_1302500	MAL13P1.13	conserved Plasmodium protein, unknown function	-0.0893565		0.0526574	0.210174	0.145408
PF3D7_0715700	PF07_0063	conserved Plasmodium protein, unknown function	-0.132089		0.0150578	0.0407199	0.144977
PF3D7_0820300	PF08_0047	conserved Plasmodium protein, unknown function	0.135211		0.25554	-0.12256	0.14496
PF3D7_1245100	PFL2165w	kinesin-13, putative	-0.261023		-0.31862	-0.107518	0.144661
PF3D7_1102600	PF11_0038	Plasmodium exported protein, unknown function	0.148709		0.0501827	0.369033	0.144593
PF3D7_1474600	PF14_0714	conserved Plasmodium membrane protein, unknown function	-0.465512		-0.240813	0.0373609	0.143894
PF3D7_0414000	PFD0685c	structural maintenance of chromosomes protein 3, putative	-0.350156		0.0495572	0.106173	0.143679
PF3D7_0715800	PF07_0064	drug/metabolite transporter, putative	-0.440256		-0.0952815	-0.277882	0.14364
PF3D7_1250400	PFL2420w	conserved Plasmodium protein, unknown function	-0.236745		0.369374	0.235417	0.142432
PF3D7_0826300	PF08_0021	SPRY domain, putative	-0.176124		-0.0312533	-0.0684788	0.1424
PF3D7_1241700	PFL2005w	replication factor C subunit 4, putative	-0.443601		0.162442	0.58719	0.141177
PF3D7_0619100	PFF0925w	conserved Plasmodium protein, unknown function	0.178684		-0.0371798	0.186563	0.141155
PF3D7_0510700	PFE0530w	conserved Plasmodium protein, unknown function			1.7595	-0.442955	0.140971
PF3D7_1316900	MAL13P1.88	conserved Plasmodium protein, unknown function	-0.321611		0.373853	0.0748696	0.140074
PF3D7_1111900	PF11_0125	conserved Plasmodium protein, unknown function	-0.118563		-0.00276086	0.905247	0.139403
PF3D7_0937800	PFI1830c	erythrocyte membrane protein 1, PfEMP1				-0.052401	0.139201
PF3D7_0621500	PFF1040w	ribonuclease P/MRP protein subunit RPP1, putative	-0.0321848		0.0915851	-0.0395837	0.139172
PF3D7_1208700	PFL0435w	conserved protein, unknown function	-0.395009		0.165181	0.376918	0.138216
PF3D7_1474800	PF14_0716	proteasome subunit alpha type-1, putative	-0.279093		-0.154402	0.194021	0.137898
PF3D7_1306400	PF13_0033	26S protease regulatory subunit 10B, putative	-0.0441472		-0.189752	-0.184161	0.137165
PF3D7_0319100	PFC0845c	E3 ubiquitin-protein ligase RBX1, putative	-0.30906		-0.0529875	0.0297718	0.137053
PF3D7_0934100	PFI1650w	TFIIH basal transcription factor complex helicase XPD subunit	-0.178821		0.169454	0.355526	0.135629
PF3D7_1403300	PF14_0031	conserved Plasmodium protein, unknown function	-0.0643634		0.0221446	-0.108213	0.135609
PF3D7_0901200	PFI0060c	Plasmodium exported protein, unknown function, fragment				0.100717	0.134505
PF3D7_1473200	PF14_0700	DnaJ protein, putative	-0.279147		0.403073	0.150019	0.134241
PF3D7_1409600	PF14_0094	conserved Plasmodium protein, unknown function	0.0559685		0.0868212	-0.166948	0.134221
PF3D7_0514900	PFE0745w	conserved Plasmodium protein, unknown function	-0.184769		-0.104054	-0.281036	0.13418
PF3D7_1032500	PF10_0317	DER1-like protein, putative	-0.0426222		-0.425793	-0.314831	0.13407
PF3D7_1125800	PF11_0268	kelch domain-containing protein, putative				0.230635	0.13373
PF3D7_1120800	PF11_0215	conserved Plasmodium protein, unknown function	-0.209606		0.294688	0.502218	0.133245
PF3D7_1428400	PF14_0262	WD and tetratricopeptide repeats protein 1, putative	-1.0597		-0.0365605	-0.0274936	0.132799
PF3D7_0302700	PFC0126c	CDGSH iron-sulfur domain-containing protein, putative	-0.499884		0.0119283	-0.119601	0.132217
PF3D7_1202400	PFL0120c	peptidyl-prolyl cis-trans isomerase	-0.0887581		-0.136388	0.332427	0.132154
PF3D7_0509200	PFE0455w	leucine-rich repeat protein	-0.101937		-0.015979	-0.142563	0.130939
PF3D7_0520400	PFE1025c	conserved Plasmodium protein, unknown function	0.0237731		-0.0684795	-0.00276915	0.129632
PF3D7_1012700	PF10_0124	NLI interacting factor-like phosphatase, putative	-0.42919		-0.181606	-0.211696	0.129489
PF3D7_0714300	MAL7P1.68	palmitoyltransferase DHHC4, putative	-0.0400521		-0.090274	0.048272	0.128602
PF3D7_1475000	PF14_0718	mediator of RNA polymerase II transcription subunit 31, putative	0.38271		-0.042568	-0.0111034	0.12747
PF3D7_1226300	PFL1270w	haloacid dehalogenase-like hydrolase, putative	0.0979416		0.233545	0.232257	0.12589
PF3D7_0415200	PFD0735c	conserved Plasmodium protein, unknown function	-0.690725		-0.166196	-0.255081	0.125756
PF3D7_1300100	MAL13P1.1	erythrocyte membrane protein 1, PfEMP1			0.0273079	-0.118802	0.125435
PF3D7_0518300	PFE0915c	proteasome subunit beta type-1, putative	-0.208794		-0.126319	-0.103702	0.125183
PF3D7_0208800	PFB0395w	conserved Plasmodium protein, unknown function	0.0236735		-0.0383182	0.00674509	0.124582
PF3D7_1459800	PF14_0571	bax inhibitor 1, putative	-0.106672		-0.0773929	0.133616	0.124344
PF3D7_1128300	PF11_0294	ATP-dependent 6-phosphofructokinase				-0.0885921	0.124179
PF3D7_0934200	PFI1655c	conserved Plasmodium protein, unknown function	-0.106818		-0.413494	-0.419916	0.123416
PF3D7_0702900	MAL7P1.10	centrin, putative	-0.108923		-0.126299	-0.0133679	0.1227
PF3D7_0917800	PFI0870w	conserved Plasmodium protein, unknown function	-0.311763		-0.167622	-0.254544	0.122233
PF3D7_0903600	PFI0175w	conserved Plasmodium protein, unknown function, unspecified product	0.0294492		0.178484	0.606124	0.122142
PF3D7_1322300	PF13_0126	conserved Plasmodium protein, unknown function	-0.478005		0.0153954	0.257172	0.121227
PF3D7_0618600	PFF0900c	rhomboid protease ROM10	-0.344907		0.282527	0.361554	0.120253
PF3D7_0419000	PFD0920w	conserved Plasmodium protein, unknown function	-0.306127		0.10918	-0.124908	0.11992
PF3D7_1133700	PF11_0347	FHA domain-containing protein, putative	0.144268		-0.0191062	0.300576	0.119883
PF3D7_1349000	MAL13P1.247	conserved Plasmodium protein, unknown function	0.103558		0.203288	0.296582	0.119617
PF3D7_1123100	PF11_0242	calcium-dependent protein kinase 7	0.243981		-0.0662223	-0.236459	0.119605
PF3D7_0612500	PFF0605c	conserved Plasmodium protein, unknown function	0.607532		0.187527	-0.0535971	0.11931
PF3D7_0931800	PFI1545c	proteasome subunit beta type-6, putative	-0.17087		-0.167903	-0.0592914	0.119187
PF3D7_1228800	PFL1395c	WD repeat-containing protein, putative	-0.340705		-0.0458689	-0.17317	0.11811
PF3D7_0409700	PFD0480w	peptide chain release factor 2	-0.114618		0.0401586	0.256678	0.117689
PF3D7_0424400	PFD1160w	surface-associated interspersed protein 4.2 (SURFIN 4.2)			-0.243189	-0.0235087	0.116845
PF3D7_0203900	PFB0180w	5'-3' exonuclease, N-terminal resolvase-like domain, putative	-0.14934		0.285258	0.552514	0.116759
PF3D7_0501800	PFE0090w	chromosome assembly factor 1	-0.517271		-0.247137	-0.183087	0.116717
PF3D7_1244000	PFL2115c	glucose inhibited division protein a homologue, putative	-0.445386		0.0546746	0.427306	0.116707
PF3D7_0629300	PFF1420w	phospholipase, putative					0.116654
PF3D7_1479000	PF14_0761	acyl-CoA synthetase			0.00305212	0.620892	0.116025
PF3D7_0714500	PF07_0057	transcription elongation factor s-II, putative	-0.394363		0.0528225	0.0874541	0.114945
PF3D7_1111300	PF11_0119	SNARE protein, putative	-0.430059		-0.0758964	-0.184231	0.113889
PF3D7_0324900	PFC1120c	erythrocyte membrane protein 1, PfEMP1				0.135095	0.113792
PF3D7_0727500	PF07_0113	conserved Plasmodium protein, unknown function	-0.311394		-0.0148574	-0.225873	0.113359
PF3D7_0403100	PFD0145c	regulator of chromosome condensation, putative	-0.278035		-0.147106	-0.378137	0.112292
PF3D7_1415500	PF14_0153	conserved Plasmodium membrane protein, unknown function	-0.26088		-0.0165525	-0.174457	0.112134
PF3D7_1208900	PFL0445w	protein phosphatase, putative	-0.164514		-0.0834989	-0.338416	0.112006
PF3D7_1239400	PFL1910c	conserved Plasmodium protein, unknown function	0.347797		0.704651	0.319992	0.111614
PF3D7_1336000	MAL13P1.179	conserved Plasmodium protein, unknown function	-0.0140175		0.0597508	-0.0291848	0.111521
PF3D7_0625800	PFF1250w	conserved Plasmodium protein, unknown function	0.0230048		-0.450435	-0.235915	0.111431
PF3D7_0110000	PFA0490w	conserved Plasmodium protein, unknown function	-0.337821		0.408988	-0.0523771	0.111048
PF3D7_1446800	PF14_0446	heme detoxification protein	-0.0895682		0.350688	0.455656	0.110339
PF3D7_0406800	PFD0335c	ribosomal protein L25, putative	-0.0871425		0.0346782	0.392083	0.110166
PF3D7_1303100	PF13_0016	methyltransferase-like protein, putative	-0.566252		0.17587	0.490148	0.109838
PF3D7_1217300	PFL0835w	GTP-binding protein, putative	-0.344494		0.0893967	0.0965799	0.109817
PF3D7_0902500	PFI0120c	serine/threonine protein kinase, FIKK family	0.43609		0.141407		0.109751
PF3D7_1338900	MAL13P1.196	serine/threonine protein kinase, putative	-0.411311		-0.27171	-0.138053	0.109421
PF3D7_1127400	PF11_0285	conserved Plasmodium protein, unknown function	-0.255619		0.152526	0.110198	0.109024
PF3D7_0924400	PFI1200w	conserved Plasmodium protein, unknown function	-0.16261		0.0945405	-0.0753474	0.108648
PF3D7_0613000	PFF0630c	conserved Plasmodium protein, unknown function	-0.580893		0.226227	0.669559	0.107879
PF3D7_1441600	PF14_0395	acid cluster protein 33 homologue, putative	0.140194		-0.015317	-0.324529	0.10629
PF3D7_0511400	PFE0565w	conserved Plasmodium protein, unknown function				0.0112011	0.106095
PF3D7_0509000	PFE0445c	SNAP protein (soluble N-ethylmaleimide-sensitive factor attachment protein), putative	-0.11862		-0.062642	-0.0453498	0.105896
PF3D7_1112100	PF11_0127	conserved Plasmodium protein, unknown function	0.0540257		-0.569358	-0.6094	0.105753
PF3D7_1134800	PF11_0359	coatomer subunit delta	-0.19843		0.0734746	-0.0672978	0.105597
PF3D7_1205700	PFL0285w	targeted glyoxalase II	0.0743217		0.157957	-0.147143	0.10548
PF3D7_1023800	PF10_0231	conserved Plasmodium protein, unknown function	-0.173588			-0.0125797	0.104982
PF3D7_1126800	PF11_0279	RNA-binding protein, putative				0.216012	0.103607
PF3D7_1224300	PFL1170w	polyadenylate-binding protein, putative	0.0571013		0.330807	0.18179	0.102593
PF3D7_1351900	MAL13P1.261	conserved Plasmodium protein, unknown function	-0.571426		0.0549692	-0.0192042	0.102507
PF3D7_0205900	PFB0260w	26S proteasome regulatory subunit RPN1, putative	0.00472909		-0.223408	-0.0607138	0.102433
PF3D7_1328000	MAL13P1.151	conserved Plasmodium protein, unknown function	-0.573571		-0.315745	-0.159729	0.102065
PF3D7_0512300	PFE0610c	CDK-activating kinase assembly factor	-0.10979		0.221608	0.12518	0.10193
PF3D7_1437000	PF14_0350	N-acetyltransferase, putative	-0.263703		-0.0488387	-0.0335646	0.101676
PF3D7_0108100	PFA0405w	conserved Plasmodium protein, unknown function	0.0349384		0.0234467	-0.278548	0.101413
PF3D7_0912900	PFI0630w	26S proteasome regulatory subunit RPN8, putative	-0.289968		-0.0339104	-0.0251163	0.100977
PF3D7_1119400	PF11_0201	ubiquitin-protein ligase, putative	-0.334306		-0.0685159	-0.266574	0.0998753
PF3D7_1248900	PFL2345c	26S protease regulatory subunit 8, putative	-0.112502		-0.320489	-0.396401	0.0998015
PF3D7_0529000	PFE1445c	conserved Plasmodium protein, unknown function	-0.0720349		0.219432	0.126551	0.0993899
PF3D7_0607100	PFF0350w	MYND finger protein, putative				-0.222308	0.0993101
PF3D7_0616800	PFF0815w	malate:quinone oxidoreductase, putative	-0.29364		-0.199907	0.165335	0.0992835
PF3D7_0809900	MAL8P1.111	JmjC domain containing protein	-0.57619		-0.22007	-0.14769	0.0983589
PF3D7_0728800	MAL7P1.157	conserved Plasmodium protein, unknown function	-0.0458129		0.21159	0.320047	0.0982405
PF3D7_0615800	PFF0765c	conserved Plasmodium protein, unknown function	-0.243495		-0.123242	-0.146303	0.0981236
PF3D7_0516600	PFE0830c	sporozoite surface antigen MB2	-0.206441		-0.00211855	-0.0622449	0.0981213
PF3D7_1323200	PF13_0130	V-type proton ATPase subunit G, putative	-0.114954		-0.0802128	-0.0706739	0.0980366
PF3D7_0603000	PFF0145w	conserved Plasmodium protein, unknown function	0.0923179		-0.152645	-0.0615123	0.0977479
PF3D7_1466200	PF14_0631	conserved Plasmodium protein, unknown function	0.4874		-0.12114	0.326633	0.097579
PF3D7_0731200	MAL7P1.173	Plasmodium exported protein, unknown function	-0.907308		-0.181149	0.315627	0.0968076
PF3D7_0403400	PFD0160w	conserved Plasmodium protein, unknown function	-0.15434		-0.148427	-0.371381	0.0965568
PF3D7_0107300	PFA0360c	probable protein, unknown function	-0.827263		0.342978	0.398656	0.0964072
PF3D7_1251100	PFL2455w	conserved Plasmodium protein, unknown function	-0.054517		-0.0749433	-0.0875736	0.095773
PF3D7_1435500	PF14_0336	conserved Plasmodium protein, unknown function	-0.358461		0.0507756	-0.168867	0.0957165
PF3D7_1233900	PFL1635w	sentrin-specific protease 1	-0.297449		0.0406362	0.226781	0.0955348
PF3D7_1454600	PF14_0519	mitochondrial ribosomal protein S11 precursor, putative	0.184397		0.11459	0.0616115	0.0955155
PF3D7_1030400	PF10_0297	conserved Plasmodium protein, unknown function			0.359911	-0.669558	0.0945464
PF3D7_0829100	MAL8P1.10	conserved protein, unknown function	-0.22586		0.0456503	0.259383	0.0944786
PF3D7_1309400	PF13_0050	HORMA domain protein, putative	-0.191765		0.0290077	-0.20518	0.0944386
PF3D7_1221000	PFL1010c	histone-lysine N-methyltransferase, H3 lysine-4 specific	0.117276		-0.289758	-0.488359	0.0943703
PF3D7_1405200	PF14_0049	trafficking protein particle complex subunit 1, putative	-0.0410219		-0.127098	-0.0945502	0.0943242
PF3D7_0219900	PFB0910w	Plasmodium exported protein, unknown function	0.144499		-0.108637	0.0681651	0.0942812
PF3D7_0819400	PF08_0050	perforin-like protein 4				-0.202276	0.0941804
PF3D7_1418000	PF14_0178	ubiquitin fusion degradation protein UFD1, putative	0.211424		-0.330117	0.00484446	0.093794
PF3D7_1251800	PFL2490c	conserved Plasmodium protein, unknown function	-0.142169		0.109096	0.079713	0.0935863
PF3D7_0809400	PF08_0101	conserved Plasmodium protein, unknown function	0.152573		0.405634	0.0979024	0.093535
PF3D7_1011400	PF10_0111	proteasome subunit beta type-5	-0.122965		-0.255447	-0.347006	0.0934962
PF3D7_1250300	PFL2415w	vacuolar protein sorting-associated protein 26, putative	-0.0803474		0.0103465	-0.165131	0.0927892
PF3D7_1369100	PF13_0360	conserved Plasmodium protein, unknown function	0.12375		0.432052	0.160551	0.0920297
PF3D7_0301500	PFC0075c	Plasmodium exported protein, unknown function	-0.361051		0.173207	0.0836668	0.0918548
PF3D7_0623700	PFF1140c	ATP-dependent RNA helicase SUV3, putative	0.360629		0.186217	-0.0303113	0.0915179
PF3D7_0813500	PF08_0080	conserved Plasmodium protein, unknown function	-0.199612		0.0885722	0.118422	0.0909601
PF3D7_0929300	PFI1440w	conserved Plasmodium protein, unknown function	0.275212		0.0251337	0.150388	0.0901661
PF3D7_1323500	PF13_0133	plasmepsin V	-0.294846		-0.159217	-0.340671	0.0900299
PF3D7_0415000	PFD0725c	arsenical pump-driving ATPase, putative	-0.4554		-0.0460547	-0.109654	0.0888977
PF3D7_1239800	PFL1930w	conserved Plasmodium protein, unknown function	-0.197578		-0.163579	-0.493984	0.0883559
PF3D7_1032000	PF10_0313	ribosome maturation factor RimM, putative	0.0917568		0.116486	0.239349	0.0876303
PF3D7_1365600	MAL13P1.328	DNA topoisomerase VI, b subunit, putative				-0.314039	0.0875624
PF3D7_1103400	PF11_0044	FeS cluster assembly protein SufD, putative	-0.231292		0.216626	0.0903079	0.0871561
PF3D7_1127800	PF11_0289	conserved Plasmodium protein, unknown function	0.108747		-0.0200575	0.0461585	0.0853357
PF3D7_0522700	PFE1135w	iron-sulfur assembly protein, putative	-0.301521		0.271954	0.2966	0.0851641
PF3D7_0513600	PFE0675c	deoxyribodipyrimidine photo-lyase, putative	-0.489745		0.164357	0.309755	0.0849915
PF3D7_1315700	PF13_0087	tRNA (adenine(58)-N(1))-methyltransferase catalytic subunit TRM61, putative	0.276138		0.0964513	0.312148	0.0849719
PF3D7_1409900	PF14_0097	cytidine diphosphate-diacylglycerol synthase	-0.19027		0.212505	0.134245	0.0839918
PF3D7_0920700	PFI1015w	conserved Plasmodium protein, unknown function	0.269547		-0.0550489	0.0363632	0.0839228
PF3D7_0607500	PFF0370w	4-hydroxybenzoate polyprenyltransferase, putative	-0.578561		-0.00427624	-0.253366	0.0826758
PF3D7_1106400	PF11_0075	conserved Plasmodium protein, unknown function	-0.529051		0.253522	0.805491	0.082658
PF3D7_0529100	PFE1450c	thioredoxin-like protein, putative	-0.00160045		0.128858	0.439768	0.0823483
PF3D7_0319500	PFC0865w	RNA-binding protein, putative	-0.137545		0.229264	0.569882	0.0820983
PF3D7_0508300	PFE0410w	triose phosphate transporter	-0.453683		0.205808	0.325163	0.0814781
PF3D7_0507300	PFE0360c	conserved Plasmodium protein, unknown function	0.427733		0.138753	0.141045	0.0811796
PF3D7_1320300	MAL13P1.112	conserved Plasmodium protein, unknown function	-0.114606		0.145294	0.206967	0.0791989
PF3D7_0415100	PFD0730w	conserved protein, unknown function	-0.109107		0.143942	-0.110175	0.0782277
PF3D7_1305000	PF13_0024	conserved Plasmodium protein, unknown function	-0.440965		-0.118036	-0.00097938	0.0780409
PF3D7_0303100	PFC0145c	conserved Plasmodium protein, unknown function	0.251052		-0.432466	-0.394376	0.0777562
PF3D7_0718300	MAL7P1.92	cysteine repeat modular protein 2				-0.128325	0.0770275
PF3D7_1229400	PFL1420w	macrophage migration inhibitory factor	-0.39522		0.11334	0.560648	0.0765698
PF3D7_0802900	MAL8P1.148	conserved Plasmodium protein, unknown function	0.706362		0.0648548		0.0765298
PF3D7_0800600	MAL8P1.163	Plasmodium exported protein (PHISTa), unknown function	0.905301		-0.431104	-0.773292	0.0758711
PF3D7_0523400	PFE1170w	DnaJ protein, putative	-0.0603793		0.0195214	-0.116758	0.0755505
PF3D7_1416800	PF14_0166	lysine--tRNA ligase, putative	0.089456		0.135483	0.55497	0.0753573
PF3D7_0813800	PF08_0077	GDP-mannose 4,6-dehydratase	-0.107648		0.243958	0.55531	0.0747897
PF3D7_1320200	PF13_0117	TBC domain protein, putative	-0.1576		-0.184558	-0.14202	0.0745335
PF3D7_1459200	PF14_0565	WD repeat-containing protein, putative	0.163551		-0.0237463	-0.0404365	0.0742596
PF3D7_1027600	PF10_0412	topoisomerase, putative	1.37716				0.0732092
PF3D7_0611200	PFF0550w	transcription factor with AP2 domain(s), putative	0.130035		0.20644	0.312093	0.0727778
PF3D7_1227200	PFL1315w	potassium channel	0.0655296		-0.0272177	-0.182506	0.071979
PF3D7_0721800	MAL7P1.117	conserved Plasmodium protein, unknown function	-0.400302		-0.0487138	-0.0579287	0.0718692
PF3D7_1343300	PF13_0237	conserved Plasmodium protein, unknown function	-0.0928303		0.389868	-0.21526	0.0713211
PF3D7_1233700	PFL1625w	homocysteine S-methyltransferase, putative	0.0213843		-0.12353	-0.424208	0.0706166
PF3D7_1440500	PF14_0384	allantoicase, putative	1.02996		-0.0575165	0.163845	0.0702714
PF3D7_1462300	PF14_0593	conserved Plasmodium protein, unknown function	-0.0885187		-0.125018	-0.102883	0.0701263
PF3D7_0713100	MAL7P1.58	Pfmc-2TM Maurer's cleft two transmembrane protein			-0.200116	-0.218993	0.0699972
PF3D7_0313000	PFC0545c	conserved Plasmodium protein, unknown function	-0.188091		0.0662255	-0.041481	0.06977
PF3D7_1209900	PFL0495c	ABC transporter B family member 7, putative	-0.193171		-0.165342	-0.0158111	0.0697002
PF3D7_1102500	PF11_0037	Plasmodium exported protein (PHISTb), unknown function	0.705294		-0.172269	0.269692	0.0694459
PF3D7_1407200	PF14_0069	conserved Plasmodium protein, unknown function	-0.210519		0.0620862	0.125236	0.0694364
PF3D7_0316000	PFC0700c	microneme associated antigen	-0.00815123		0.0644356	0.0733965	0.0690209
PF3D7_1441800	PF14_0397	vacuolar-sorting protein SNF7, putative	-0.141226		0.00804417	0.0465437	0.0684877
PF3D7_1464500	PF14_0613	conserved Plasmodium membrane protein, unknown function	-0.405233		0.0605234	-0.14692	0.0680167
PF3D7_0107400	PFA0370w	conserved Apicomplexan protein, unknown function	-0.224051		-0.414278	-0.0848086	0.067154
PF3D7_0919000	PFI0930c	nucleosome assembly protein	-0.381044		0.131234	0.173433	0.0668701
PF3D7_0215800	PFB0720c	origin recognition complex subunit 5	-0.189235		-0.150141	0.00228843	0.0663777
PF3D7_0414500	PFD0700c	RNA-binding protein, putative	-0.173005		1.56333	-0.17109	0.0663308
PF3D7_0512100	PFE0600c	conserved Plasmodium protein, unknown function	-0.613983		0.152113	0.0503855	0.066298
PF3D7_1413700	PF14_0135	conserved Plasmodium protein, unknown function	0.0196852		0.456388	-0.000935054	0.0660834
PF3D7_0419200	PFD0930w	protein transport protein GOT1, putative	0.0146354		-0.0729488	-0.136213	0.0660354
PF3D7_1139800	PF11_0408	conserved Plasmodium protein, unknown function	-0.224843		-0.209626	-0.249551	0.0660232
PF3D7_0418900	PFD0915w	conserved Plasmodium protein, unknown function	-0.109125		-0.00285468	0.319228	0.0657878
PF3D7_0703800	PF07_0014	conserved Plasmodium protein, unknown function			-0.888266	-0.286416	0.0655943
PF3D7_0937000	PFI1790w	Plasmodium exported protein (PHISTb), unknown function				-0.249693	0.0653194
PF3D7_1205400	PFL0270c	kelch domain-containing protein, putative	-0.0203385		0.0516373	-0.232985	0.0653138
PF3D7_1144100	PF11_0560	mitochondrial large subunit ribosomal protein, putative	-0.21632		0.351074	0.376277	0.0650033
PF3D7_1460500	PF14_0577	conserved Plasmodium protein, unknown function	-0.296216		-0.112176	-0.411279	0.0639957
PF3D7_0914900	PFI0730w	BSD-domain protein, putative	0.104525		-0.154261	-0.193061	0.0638732
PF3D7_1000200	PF10_0002	rifin				-0.266107	0.0636508
PF3D7_1021900	PF10_0213	PHAX domain-containing protein, putative	-0.17663		0.121487	-0.153148	0.0624759
PF3D7_0618700	PFF0905w	trafficking protein particle complex subunit 6A, putative	-0.0305914		0.253565	0.178119	0.0624427
PF3D7_0312900	PFC0540w	hypothetical protein	0.593759		0.251529	0.273788	0.0615604
PF3D7_1405600	PF14_0053	ribonucleoside-diphosphate reductase small chain, putative	-0.212548		-0.160925	0.0372517	0.0608111
PF3D7_1476500	PF14_0735	probable protein, unknown function	0.058039		-0.283886	-0.034463	0.0602571
PF3D7_1201600	PFL0080c	NIMA related kinase 3	0.0282208		-0.211893	-0.232249	0.0600603
PF3D7_1237400	PFL1810w	conserved Plasmodium protein, unknown function	-0.305759		-0.0417398	0.375216	0.0600301
PF3D7_1403600	PF14_0033	selenoprotein	0.36166		0.131128	-0.0864319	0.0590032
PF3D7_0400700	PFD0030c	rifin			-0.231928	-0.18553	0.0586773
PF3D7_0215200	PFB0690w	conserved Plasmodium protein, unknown function			0.53569	-0.0820493	0.0582461
PF3D7_0305100	PFC0230c	conserved Plasmodium protein, unknown function	-0.137403		0.0132516	0.0288167	0.0576025
PF3D7_0910300	PFI0500w	conserved Plasmodium protein, unknown function	0.050941		-0.0848894	0.0813687	0.0575214
PF3D7_0600300	PFF0015c	rifin	-0.0256452		-0.167617	-0.191318	0.0562536
PF3D7_0211700	PFB0520w	tyrosine kinase-like protein, putative	-0.0938684		0.298672	0.294105	0.0561341
PF3D7_0828800	PF08_0008	GPI-anchored micronemal antigen	-0.155548		0.0739527	-0.15771	0.0554977
PF3D7_1200900	PFL0045c	Plasmodium exported protein (PHISTc), unknown function	-0.387236		0.201595	0.319111	0.0552615
PF3D7_1114100	PF11_0150	rhomboid protease ROM1	-0.0758786		-0.13592	-0.0076882	0.0549955
PF3D7_0411100	PFD0550c	conserved Plasmodium protein, unknown function	-0.340586		-0.098003	0.212728	0.0545017
PF3D7_0707600	PF07_0025	conserved Plasmodium protein, unknown function	0.135725		-0.108559	0.0282456	0.0533341
PF3D7_0405300	PFD0260c	liver specific protein 2, putative	-0.196546		-0.0353418	0.0349089	0.0525336
PF3D7_1310500	MAL13P1.50	conserved protein, unknown function	0.103076		-0.156561	-0.0577588	0.0522497
PF3D7_1135600	PF11_0366	condensin-2 complex subunit D3, putative	-0.560163		0.286522	0.271925	0.0522299
PF3D7_0930500	PFI1485c	diacylglycerol kinase, putative	0.185657		-0.00663311	-0.254114	0.0517379
PF3D7_1142200	PF11_0434	conserved Plasmodium protein, unknown function	-0.0945808		0.619822	0.83946	0.0514608
PF3D7_1006900	PF10_0069	PPPDE peptidase, putative	-0.11788		-0.213678	-0.103551	0.0512436
PF3D7_1425700	PF14_0237	conserved Plasmodium protein, unknown function	0.0979096		-0.284004	-0.146238	0.0512157
PF3D7_1411600	PF14_0114	GTP-binding protein, putative	0.435981		-0.318772	0.0162669	0.0503802
PF3D7_0212100	PFB0540w	conserved Plasmodium protein, unknown function	-0.329721		-0.0727399	-0.48084	0.0503518
PF3D7_1454100	PF14_0514	tRNA intron endonuclease, putative	-0.593114		-0.0530698	-0.120285	0.0493605
PF3D7_1402800	PF14_0029	conserved Plasmodium protein, unknown function	0.0870443		-0.0203897	-0.565405	0.0486864
PF3D7_1236000	PFL1740w	vesicle transport v-SNARE protein VTI1, putative	-0.237035		-0.0797488	-0.22374	0.0486371
PF3D7_1442100	PF14_0783	replication factor A protein 3, putative	0.320159		0.0927018	-0.127761	0.048228
PF3D7_0915100	PFI0740c	SUMO-conjugating enzyme UBC9	-0.280415		0.0178934	0.172802	0.0480872
[truncated: 2,694 more rows]

## Sheet: Pearson correlations
Between sample correlations
	C	A1	A2	A3	RE1	RE2	RE3
C	1	-0.65	-0.64	-0.51	-0.54	0.2	0.84		Color scale
A1	-0.65	1	0.94	0.8	0.85	0.22	-0.78			-1: anticorrelation
A2	-0.64	0.94	1	0.87	0.86	0.22	-0.75			0: no correlation
A3	-0.51	0.8	0.87	1	0.7	0.25	-0.57			1: perfect positive correlation
RE1	-0.54	0.85	0.86	0.7	1	0.42	-0.69
RE2	0.2	0.22	0.22	0.25	0.42	1	0.02
RE3	0.84	-0.78	-0.75	-0.57	-0.69	0.02	1
Correlation to IDC
hpi>	1	2	3	4	5	6	7	8	9	10	11	12	13	14	15	16	17	18	19	20	21	22	24	25	26	27	28	30	31	32	33	34	35	36	37	38	39	40	41	42	43	44	45	46	47	48	Max
C	-0.0470958	-0.104852	-0.251144	-0.252244	-0.346625	-0.370536	-0.40255	-0.448889	-0.4171	-0.512125	-0.532521	-0.581625	-0.624317	-0.62069	-0.652438	-0.669566	-0.671389	-0.610987	-0.572722	-0.501042	-0.48395	-0.427706	-0.196858	-0.141862	0.00869113	0.140893	0.243992	0.437518	0.499934	0.601947	0.662413	0.685007	0.653339	0.585722	0.568447	0.510163	0.400592	0.352956	0.24458	0.187839	0.108185	0.0765269	0.063326	-0.0369405	-0.0230956	-0.0841443	0.685007
A1	0.104654	0.152277	0.302513	0.322227	0.359144	0.40096	0.450939	0.456456	0.489161	0.523238	0.579851	0.573518	0.603486	0.639931	0.67424	0.652169	0.65288	0.646806	0.607682	0.565751	0.531266	0.449549	0.279029	0.196644	0.0264292	-0.071963	-0.235133	-0.437356	-0.513419	-0.645777	-0.707414	-0.746446	-0.759197	-0.702837	-0.695815	-0.630347	-0.449512	-0.392748	-0.250637	-0.17889	-0.055946	-0.0423341	-0.00265783	0.0779307	0.0701945	0.134533	0.67424
A2	0.0791546	0.125292	0.272055	0.277073	0.326933	0.367473	0.408838	0.423237	0.437977	0.481763	0.533611	0.532291	0.564858	0.590854	0.626592	0.607586	0.614679	0.600067	0.571506	0.525594	0.499106	0.433591	0.283123	0.211027	0.0614753	-0.0497743	-0.194342	-0.382987	-0.458966	-0.603525	-0.67227	-0.720023	-0.720314	-0.676566	-0.671008	-0.608232	-0.452257	-0.394653	-0.2547	-0.184031	-0.0629461	-0.047218	-0.0244829	0.0597565	0.0425502	0.106837	0.626592
A3	-7.02742e-06	0.0304716	0.175026	0.184859	0.214072	0.254389	0.298643	0.304128	0.34253	0.369175	0.412324	0.41041	0.441648	0.470643	0.502665	0.487221	0.49104	0.495474	0.470512	0.431133	0.428237	0.360576	0.260872	0.208623	0.0961884	0.024664	-0.0972759	-0.237756	-0.310614	-0.413975	-0.497961	-0.548636	-0.57498	-0.558388	-0.562981	-0.516629	-0.409	-0.371726	-0.265578	-0.201652	-0.113494	-0.102194	-0.0787068	-0.0202424	-0.0315592	0.0243602	0.502665
RE1	0.0513668	0.106242	0.242107	0.233559	0.284075	0.33325	0.356142	0.376873	0.382685	0.431208	0.482575	0.479397	0.512858	0.535727	0.584035	0.570081	0.593074	0.587024	0.583626	0.572079	0.545125	0.504955	0.373907	0.303527	0.1607	0.0369243	-0.112403	-0.323807	-0.40458	-0.591294	-0.650349	-0.719879	-0.72462	-0.695964	-0.685224	-0.630451	-0.478024	-0.420768	-0.282086	-0.212052	-0.0885078	-0.0651821	-0.0564365	0.044436	0.0250268	0.0783881	0.593074
RE2	-0.100737	-0.109435	-0.0731024	-0.0702291	-0.105337	-0.0823346	-0.061279	-0.0987276	-0.033184	-0.0816588	-0.0388102	-0.077003	-0.0647837	-0.0259333	0.0125994	-0.00898195	0.0160008	0.116508	0.131708	0.223142	0.238971	0.245999	0.357755	0.323961	0.299016	0.33621	0.27295	0.199861	0.150301	0.0376036	-0.00332975	-0.109955	-0.190647	-0.243701	-0.261218	-0.255593	-0.221579	-0.204541	-0.164838	-0.135365	-0.112743	-0.124854	-0.138182	-0.126424	-0.138748	-0.134703	0.357755
RE3	-0.00164973	-0.0781757	-0.247295	-0.26769	-0.351078	-0.399305	-0.438026	-0.486402	-0.492254	-0.58135	-0.615646	-0.665985	-0.715501	-0.721747	-0.764487	-0.786522	-0.789494	-0.741685	-0.711469	-0.66092	-0.641172	-0.574666	-0.340288	-0.271733	-0.0982935	0.04313	0.192518	0.437407	0.524923	0.675961	0.756164	0.807897	0.811953	0.760633	0.74762	0.693962	0.538514	0.489155	0.346361	0.270664	0.160803	0.135992	0.117898	0.0109176	0.020777	-0.0520545	0.811953
																							peaks
																					24	15
																					3	18	15
																					6	21	24
																					12	27	35
