# Supplementary material for: Inducing controlled cell cycle arrest and re-entry during asexual proliferation of Plasmodium falciparum malaria parasites
Source: Sci Rep. 2018 Nov 8;8:16581. doi: 10.1038/s41598-018-34964-w (PMC6224408; doi:10.1038/s41598-018-34964-w)
Supplement: Supplementary file 3 — Supplementary file S2 [file 41598_2018_34964_MOESM3_ESM.xlsx]

## Sheet: Kinome
List generated: Plasmodb accessed 24/07/2017, Search term: Kinas*, Organism: Plasmodium falciparum 3D7
Conditional formatting indicate FC>0.5 (increased expression) or <-0.5 decreased expression in all cases
Probed dataset									Differential dataset
Pf gene ID (www.plasmodb.org)	Pf Arrested transcriptome		Pf RE1 transcriptome	Pf RE2 transcriptome	Pf RE3 transcriptome	PlasmoDB annotation (www.plasmodb.org) PlasmoDBv33	Gene name/symbol		Pf gene ID (www.plasmodb.org)	Pf Arrested transcriptome	Pf RE1 transcriptome	Pf RE2 transcriptome	Pf RE3 transcriptome	PlasmoDB annotation (www.plasmodb.org) PlasmoDBv33	Gene name/symbol	Strong response	Essential P. berghei	Essential P. falciparum
PF3D7_0704500	-3.06087		-0.394696	-0.249524	2.79878	serine/threonine protein kinase, putative	null		PF3D7_0704500	-3.06087	-0.394696	-0.249524	2.79878	serine/threonine protein kinase, putative	null	1	0	0
PF3D7_0934800	-2.95668		0.108004	0.586379	3.27853	cAMP-dependent protein kinase catalytic subunit	PKAc		PF3D7_0934800	-2.95668	0.108004	0.586379	3.27853	cAMP-dependent protein kinase catalytic subunit	PKAc	1	1	1
PF3D7_0217500	-3.0317		-0.040713	0.99712	2.86702	calcium-dependent protein kinase 1	CDPK1		PF3D7_0217500	-3.0317	-0.040713	0.99712	2.86702	calcium-dependent protein kinase 1	CDPK1	1	0	1
PF3D7_0717500	-2.44839		0.612802	1.44708	2.53291	calcium-dependent protein kinase 4	CDPK4		PF3D7_0717500	-2.44839	0.612802	1.44708	2.53291	calcium-dependent protein kinase 4	CDPK4	1	0	0
PF3D7_1227500	-2.49894		-0.0875044	0.296903	1.46574	conserved Plasmodium protein, unknown function	null		PF3D7_1121300	-2.7953	-0.0375231	0.391839	2.01423	tyrosine kinase-like protein	TKL2	1	0	0
PF3D7_1121900	-2.6731		0.0254538	0.4532	1.65943	serine/threonine protein kinase, putative	null		PF3D7_1121900	-2.6731	0.0254538	0.4532	1.65943	serine/threonine protein kinase, putative	null	1	1	1
PF3D7_1121300	-2.7953		-0.0375231	0.391839	2.01423	tyrosine kinase-like protein	TKL2		PF3D7_1227500	-2.49894	-0.0875044	0.296903	1.46574	conserved Plasmodium protein, unknown function	null	1	0	0
PF3D7_1223100	-2.20152		-0.0247813	0.598275	2.11893	cAMP-dependent protein kinase regulatory subunit	PKAr		PF3D7_0923500	-2.05651	0.473134	0.750696	1.66632	cyclin-dependent kinases regulatory subunit, putative	null	1	0	0
PF3D7_1133400	-2.33551		0.0219148	0.707943	1.79933	apical membrane antigen 1	AMA1		PF3D7_1331600	-2.2191	0.142489	0.633899	1.48233	protein tyrosine phosphatase-like protein, putative	PTPLA	1	0	0
PF3D7_1331600	-2.2191		0.142489	0.633899	1.48233	protein tyrosine phosphatase-like protein, putative	PTPLA		PF3D7_1133400	-2.33551	0.0219148	0.707943	1.79933	apical membrane antigen 1	AMA1	1	0	1
PF3D7_0923500	-2.05651		0.473134	0.750696	1.66632	cyclin-dependent kinases regulatory subunit, putative	null		PF3D7_1223100	-2.20152	-0.0247813	0.598275	2.11893	cAMP-dependent protein kinase regulatory subunit	PKAr	1	0	0
PF3D7_1031200	-1.70111		-0.0858759	0.152348	1.70273	MORN repeat-containing protein 1	MORN1		PF3D7_1135100	-0.88489	-0.145556	0.0545195	1.6487	protein phosphatase PPM8, putative	PPM8	1	0	0
PF3D7_1441300	-1.79616		0.0866728	0.0868755	1.78814	serine/threonine protein kinase, putative	null		PF3D7_0321400	-1.19753	-0.222432	0.168987	1.31038	protein kinase, putative	null	1	0	1
PF3D7_0806300	-1.51662		0.10241	0.0221039	2.0138	ferlin, putative	null		PF3D7_1246400	-1.21694	-0.0490653	0.222413	1.45012	myosin A tail domain interacting protein	MTIP	1	1	0
PF3D7_1337800	-1.55845		0.411403	0.577958	1.92442	calcium-dependent protein kinase 5	CDPK5		PF3D7_1145200	-1.27377	0.18578	-0.0117824	1.35093	serine/threonine protein kinase, putative	null	1	1	1
PF3D7_1433900	-1.643		0.450882	0.510798	1.26812	protein kinase, putative	null		PF3D7_0805700	-1.45305	-0.123699	-0.159829	0.971393	serine/threonine protein kinase, FIKK family	FIKK8	1	1	1
PF3D7_0715300	-1.71627		0.00986871	0.332959	1.21708	calcium/calmodulin-dependent protein kinase, putative	null		PF3D7_1471400	-1.1969	-0.00798907	0.150403	1.01667	diacylglycerol kinase, putative	null	1	0	0
PF3D7_1471400	-1.1969		-0.00798907	0.150403	1.01667	diacylglycerol kinase, putative	null		PF3D7_0615500	-1.23165	0.0867795	0.24325	1.02799	cdc2-related protein kinase 5	CRK5	1	1	0
PF3D7_0615500	-1.23165		0.0867795	0.24325	1.02799	cdc2-related protein kinase 5	CRK5		PF3D7_1227600	-1.1157	0.274789	0.33162	0.906456	conserved Plasmodium protein, unknown function	null	1	0	0
PF3D7_1227600	-1.1157		0.274789	0.33162	0.906456	conserved Plasmodium protein, unknown function	null		PF3D7_0105800	-1.14383	0.225535	0.579559	0.912016	conserved Plasmodium protein, unknown function	null	1	1	0
PF3D7_0105800	-1.14383		0.225535	0.579559	0.912016	conserved Plasmodium protein, unknown function	null		PF3D7_1022800	-1.23382	0.279556	0.70075	0.770388	4-hydroxy-3-methylbut-2-en-1-yl diphosphate synthase	GcpE	1	1	0
PF3D7_1022800	-1.23382		0.279556	0.70075	0.770388	4-hydroxy-3-methylbut-2-en-1-yl diphosphate synthase	GcpE		PF3D7_0311400	-0.677341	0.308309	0.618348	0.767928	protein kinase, putative	null	0	0	0
PF3D7_0311400	-0.677341		0.308309	0.618348	0.767928	protein kinase, putative	null		PF3D7_1470500	-0.721782	0.280602	0.597054	0.993745	phosphodiesterase delta, putative	PDEdelta	0	0	0
PF3D7_1470500	-0.721782		0.280602	0.597054	0.993745	phosphodiesterase delta, putative	PDEdelta		PF3D7_1124600	-0.861994	0.58878	0.798986	1.05077	ethanolamine kinase	EK	1	1	1
PF3D7_1124600	-0.861994		0.58878	0.798986	1.05077	ethanolamine kinase	EK		PF3D7_1243900	-0.841195	0.368438	0.2327	1.06269	double C2-like domain-containing protein	DOC2	1	0	0
PF3D7_0803300	-0.58525		0.156572	0.264733	1.07573	mitogen-activated protein kinase organizer 1, putative	MORG1		PF3D7_0803300	-0.58525	0.156572	0.264733	1.07573	mitogen-activated protein kinase organizer 1, putative	MORG1	1	0	0
PF3D7_1243900	-0.841195		0.368438	0.2327	1.06269	double C2-like domain-containing protein	DOC2		PF3D7_1206000	-0.8969	0	0	1.20133	shewanella-like protein phosphatase 2	SHLP2	1	0	0
PF3D7_1206000	-0.8969		0	0	1.20133	shewanella-like protein phosphatase 2	SHLP2		PF3D7_0802600	-0.833059	-0.0202081	-0.165098	0.977231	adenylyl cyclase beta	ACbeta	0	1	0
PF3D7_0802600	-0.833059		-0.0202081	-0.165098	0.977231	adenylyl cyclase beta	ACbeta		PF3D7_1247500	-0.811227	0.152057	-0.0586509	0.981226	serine/threonine protein kinase, putative	null	0	0	0
PF3D7_1247500	-0.811227		0.152057	-0.0586509	0.981226	serine/threonine protein kinase, putative	null		PF3D7_0419900	-0.98412	0.110235	-0.0454251	0.773913	phosphatidylinositol 4-kinase, putative	null	0	0	0
PF3D7_0419900	-0.98412		0.110235	-0.0454251	0.773913	phosphatidylinositol 4-kinase, putative	null		PF3D7_0311300	-0.875303	-0.138372	0.00814124	0.763931	phosphatidylinositol 3- and 4-kinase, putative	null	0	0	0
PF3D7_0311300	-0.875303		-0.138372	0.00814124	0.763931	phosphatidylinositol 3- and 4-kinase, putative	null		PF3D7_0317200	-0.770958	-0.140344	-0.0169278	0.536673	cdc2-related protein kinase 4	CRK4	0	1	1
PF3D7_0317200	-0.770958		-0.140344	-0.0169278	0.536673	cdc2-related protein kinase 4	CRK4		PF3D7_0605500	-1.07126	-0.2544	0.0571328	0.930863	cyclin dependent kinase binding protein, putative	null	1	0	0
PF3D7_0605500	-1.07126		-0.2544	0.0571328	0.930863	cyclin dependent kinase binding protein, putative	null		PF3D7_1433900	-1.643	0.450882	0.510798	1.26812	protein kinase, putative	null	1	1	1
PF3D7_1135100	-0.88489		-0.145556	0.0545195	1.6487	protein phosphatase PPM8, putative	PPM8		PF3D7_0715300	-1.71627	0.00986871	0.332959	1.21708	calcium/calmodulin-dependent protein kinase, putative	null	1	0	0
PF3D7_0321400	-1.19753		-0.222432	0.168987	1.31038	protein kinase, putative	null		PF3D7_1031200	-1.70111	-0.0858759	0.152348	1.70273	MORN repeat-containing protein 1	MORN1	1	0	0
PF3D7_1246400	-1.21694		-0.0490653	0.222413	1.45012	myosin A tail domain interacting protein	MTIP		PF3D7_1441300	-1.79616	0.0866728	0.0868755	1.78814	serine/threonine protein kinase, putative	null	1	0	0
PF3D7_1145200	-1.27377		0.18578	-0.0117824	1.35093	serine/threonine protein kinase, putative	null		PF3D7_0806300	-1.51662	0.10241	0.0221039	2.0138	ferlin, putative	null	1	1	0
PF3D7_0805700	-1.45305		-0.123699	-0.159829	0.971393	serine/threonine protein kinase, FIKK family	FIKK8		PF3D7_1337800	-1.55845	0.411403	0.577958	1.92442	calcium-dependent protein kinase 5	CDPK5	1	1	1
PF3D7_0903300	-2.21283		-0.294698	-0.429601	1.09964	conserved Plasmodium membrane protein, unknown function	null		PF3D7_0903300	-2.21283	-0.294698	-0.429601	1.09964	conserved Plasmodium membrane protein, unknown function	null	1	0	0
PF3D7_0719200	0.445409		0	1.98986	0.666224	NIMA related kinase 4	NEK4		PF3D7_0719200	0.445409	0	1.98986	0.666224	NIMA related kinase 4	NEK4	1	0	0
PF3D7_0902000	-0.022627		0.854361	1.27917	-0.019624	serine/threonine protein kinase, FIKK family	FIKK9.1		PF3D7_0902000	-0.022627	0.854361	1.27917	-0.019624	serine/threonine protein kinase, FIKK family	FIKK9.1	1	0	0
PF3D7_1366500	-0.880306		-0.181858	0.513668	0.0303645	nucleoside diphosphate kinase	NDK		PF3D7_1455000	0.609704	0	0.573517	0.657851	protein phosphatase PPM3, putative	PPM3	0	0	0
PF3D7_0817400	-1.02742		0.257605	0.457489	0.351344	phosphatase, putative	null		PF3D7_0520500	-0.079551	0.0911578	0.705774	0.237468	phosphomethylpyrimidine kinase, putative	null	0	0	0
PF3D7_0504400	-0.784095		0.404665	0.374181	0.586483	ATP-dependent helicase, putative	null		PF3D7_1246900	-0.0438794	0.1908	0.531809	0.638584	RAC-beta serine/threonine protein kinase	PKB	0	1	1
PF3D7_1203000	-0.962221		0.26345	0.289944	0.684982	origin recognition complex subunit 1	ORC1		PF3D7_1310600	-0.188489	0.00455818	0.293008	0.777583	ras-related protein Rab-5B	RAB5b	0	1	0
PF3D7_0309200	-0.797432		0.270267	0.164358	0.789902	serine/threonine protein kinase, putative	ARK2		PF3D7_0527100	-0.36093	0.0993312	0.181224	0.590449	ubiquitin-conjugating enzyme E2 N, putative	UBC13	0	1	0
PF3D7_1401800	-0.706877		0.351298	0.142508	0.654244	choline kinase	CK		PF3D7_1428500	-0.18106	-0.344509	0.19837	0.570894	protein kinase, putative	null	0	0	0
PF3D7_1466100	-0.682523		0.188525	0.265243	0.621572	protein phosphatase containing kelch-like domains	PPKL		PF3D7_1356900	-0.756259	0.223863	0.674897	0.516604	protein kinase 5	PK5	0	0	1
PF3D7_0312400	-0.797558		0.0744502	0.207469	0.635269	glycogen synthase kinase 3	GSK3		PF3D7_1412900	-0.599206	0.345158	0.582586	0.513401	ubiquitin-conjugating enzyme E2, putative	null	0	0	0
PF3D7_1228300	-0.774983		0.148527	0.233613	0.593481	NIMA related kinase 1	NEK1		PF3D7_0926300	-0.457575	0.201646	0.458832	0.589448	protein kinase, putative	null	0	0	0
PF3D7_0305000	-0.890864		0.14916	0.193331	0.600799	elongation factor Ts	EF-Ts		PF3D7_1136500	-0.607971	0.295035	0.370634	0.471632	casein kinase 1	CK1	0	1	1
PF3D7_1414500	-0.746211		-0.027945	0.329829	0.585717	atypical protein kinase, ABC-1 family, putative	ABCk2		PF3D7_1443700	-0.531301	0.104277	0.329601	0.451053	dephospho-CoA kinase, putative	DPCK	0	1	0
PF3D7_1412800	-0.68037		-0.0203671	0.374602	0.59156	glycylpeptide N-tetradecanoyltransferase	NMT		PF3D7_1433500	-0.549711	0.144324	0.397259	0.283286	DNA topoisomerase 2	TOP2	0	1	0
PF3D7_1103700	-0.388295		0.0497792	0.343339	0.271165	casein kinase II beta chain	CK2beta1		PF3D7_1412800	-0.68037	-0.0203671	0.374602	0.59156	glycylpeptide N-tetradecanoyltransferase	NMT	0	1	0
PF3D7_0931400	-0.417843		0.166046	0.285666	0.324231	conserved Plasmodium protein, unknown function	null		PF3D7_1414500	-0.746211	-0.027945	0.329829	0.585717	atypical protein kinase, ABC-1 family, putative	ABCk2	0	0	0
PF3D7_1433500	-0.549711		0.144324	0.397259	0.283286	DNA topoisomerase 2	TOP2		PF3D7_0305000	-0.890864	0.14916	0.193331	0.600799	elongation factor Ts	EF-Ts	0	1	0
PF3D7_1443700	-0.531301		0.104277	0.329601	0.451053	dephospho-CoA kinase, putative	DPCK		PF3D7_1228300	-0.774983	0.148527	0.233613	0.593481	NIMA related kinase 1	NEK1	0	1	1
PF3D7_0902400	-0.446516		-0.0673006	0.335219	0.442111	serine/threonine protein kinase, FIKK family	FIKK9.5		PF3D7_0312400	-0.797558	0.0744502	0.207469	0.635269	glycogen synthase kinase 3	GSK3	0	0	1
PF3D7_0926300	-0.457575		0.201646	0.458832	0.589448	protein kinase, putative	null		PF3D7_1466100	-0.682523	0.188525	0.265243	0.621572	protein phosphatase containing kelch-like domains	PPKL	0	0	0
PF3D7_1136500	-0.607971		0.295035	0.370634	0.471632	casein kinase 1	CK1		PF3D7_1401800	-0.706877	0.351298	0.142508	0.654244	choline kinase	CK	0	1	1
PF3D7_1412900	-0.599206		0.345158	0.582586	0.513401	ubiquitin-conjugating enzyme E2, putative	null		PF3D7_0309200	-0.797432	0.270267	0.164358	0.789902	serine/threonine protein kinase, putative	ARK2	0	1	1
PF3D7_1356900	-0.756259		0.223863	0.674897	0.516604	protein kinase 5	PK5		PF3D7_1203000	-0.962221	0.26345	0.289944	0.684982	origin recognition complex subunit 1	ORC1	0	1	0
PF3D7_1308500	-0.65059		0.359579	0.744908	0.16677	conserved Plasmodium protein, unknown function	null		PF3D7_0504400	-0.784095	0.404665	0.374181	0.586483	ATP-dependent helicase, putative	null	0	1	0
PF3D7_1303800	-0.728322		0.210521	0.22899	0.236462	conserved Plasmodium protein, unknown function	null		PF3D7_0817400	-1.02742	0.257605	0.457489	0.351344	phosphatase, putative	null	1	1	0
PF3D7_1316100	-0.819661		0.281966	0.14806	0.331002	inositol polyphosphate kinase, putative	IPK2		PF3D7_1308500	-0.65059	0.359579	0.744908	0.16677	conserved Plasmodium protein, unknown function	null	0	0	0
PF3D7_1454300	-0.662142		0.229781	-0.0785065	0.315528	serine/threonine protein kinase KIN	KIN		PF3D7_1366500	-0.880306	-0.181858	0.513668	0.0303645	nucleoside diphosphate kinase	NDK	0	0	0
PF3D7_1474700	-0.78997		0.331552	-0.137296	0.278941	protein kinase, putative	null		PF3D7_0902100	0	-0.0672168	0	1.20841	serine/threonine protein kinase, FIKK family	FIKK9.2	1	0	0
PF3D7_0515300	-0.525229		0.178898	-0.0536271	0.447882	phosphatidylinositol 3-kinase	PI3K		PF3D7_0216500	-0.279145	0.0535335	-0.179434	0.854014	conserved Plasmodium protein, unknown function	null	0	0	0
PF3D7_1222300	-0.603214		0.0628359	0.00665311	0.361768	endoplasmin, putative	GRP94		PF3D7_0724600	-0.48254	-0.371558	-0.170454	0.543932	protein kinase, putative	null	0	0	0
PF3D7_0514800	-0.518863		0.160278	0.0726344	0.321873	inositol polyphosphate multikinase, putative	null		PF3D7_0724000	-0.824913	-0.264594	-0.4024	0.587139	Rab GTPase activator and protein kinase, putative	null	0	1	0
PF3D7_0605300	-0.525015		-0.0703192	0.010525	0.366337	serine/threonine protein kinase	ARK1		PF3D7_1349300	-0.792887	-0.0684237	-0.225362	0.533066	tyrosine kinase-like protein	TKL3	0	0	1
PF3D7_0503100	-0.53037		-0.0554757	0.00239887	0.173951	4-diphosphocytidyl-2-C-methyl-D-erythritol kinase, putative	IspE		PF3D7_1321100	-0.687814	-0.0126962	-0.343033	0.617375	conserved Plasmodium protein, unknown function	null	0	0	0
PF3D7_1337400	-0.371144		0.0679128	0.148811	0.221741	conserved Plasmodium protein, unknown function	null		PF3D7_0503100	-0.53037	-0.0554757	0.00239887	0.173951	4-diphosphocytidyl-2-C-methyl-D-erythritol kinase, putative	IspE	0	1	0
PF3D7_0821100	-0.312841		0.0194143	-0.0908941	0.194687	protein kinase 1	PK1		PF3D7_0605300	-0.525015	-0.0703192	0.010525	0.366337	serine/threonine protein kinase	ARK1	0	1	1
PF3D7_1431500	-0.201099		-0.0244738	-0.0438811	-0.0227705	mitogen-activated protein kinase 1	MAPK1		PF3D7_0514800	-0.518863	0.160278	0.0726344	0.321873	inositol polyphosphate multikinase, putative	null	0	0	0
PF3D7_0417800	-0.305504		0.13082	0.0189813	-0.0129757	cdc2-related protein kinase 1	CRK1		PF3D7_1222300	-0.603214	0.0628359	0.00665311	0.361768	endoplasmin, putative	GRP94	0	1	0
PF3D7_0813500	-0.199612		0.0885722	0.118422	0.0909601	PUB domain-containing protein, putative	null		PF3D7_0515300	-0.525229	0.178898	-0.0536271	0.447882	phosphatidylinositol 3-kinase	PI3K	0	1	1
PF3D7_0512300	-0.10979		0.221608	0.12518	0.10193	CDK-activating kinase assembly factor MAT1	MAT1		PF3D7_1474700	-0.78997	0.331552	-0.137296	0.278941	protein kinase, putative	null	0	0	0
PF3D7_1249300	-0.276974		0.019706	-0.1535	-0.201864	protein phosphatase PPM4, putative	PPM4		PF3D7_1454300	-0.662142	0.229781	-0.0785065	0.315528	serine/threonine protein kinase KIN	KIN	0	0	1
PF3D7_1148000	-0.49263		-0.00872837	-0.113902	-0.0341491	serine/threonine protein kinase, putative	null		PF3D7_1316100	-0.819661	0.281966	0.14806	0.331002	inositol polyphosphate kinase, putative	IPK2	0	0	0
PF3D7_1338900	-0.411311		-0.27171	-0.138053	0.109421	serine/threonine protein kinase, putative	null		PF3D7_1303800	-0.728322	0.210521	0.22899	0.236462	conserved Plasmodium protein, unknown function	null	0	0	0
PF3D7_0726300	-0.255145		-0.257813	-0.100574	0.222208	DNA mismatch repair protein PMS1, putative	PMS1		PF3D7_1436600	-0.596761	-0.77627	-0.510647	0.714669	cGMP-dependent protein kinase	PKG	0	1	1
PF3D7_1331000	-0.204033		-0.165325	-0.058782	0.25485	protein kinase, putative	null		PF3D7_1461400	-0.708164	-0.549463	-0.267305	1.3191	conserved Plasmodium protein, unknown function	null	1	0	0
PF3D7_1443000	-0.128399		-0.192145	-0.225385	0.310075	serine/threonine protein kinase	SRPK2		PF3D7_0904200	1.37332	0.465168	-0.195726	-0.429421	PH domain-containing protein, putative	PH	1	0	0
PF3D7_1444500	-0.180891		-0.319191	-0.28854	0.407995	eukaryotic initiation factor 2alpha kinase 1	IK1		PF3D7_0731400	1.08344	-0.0156026	-0.175257	-1.33008	serine/threonine protein kinase, FIKK family, pseudogene	FIKK7.2	1	0	0
PF3D7_1020900	-0.465447		-0.207896	-0.242071	0.415013	ADP-ribosylation factor	ARF1		PF3D7_0928900	1.02606	-0.127926	-0.156059	-1.30606	guanylate kinase	GK	1	0	0
PF3D7_0724600	-0.48254		-0.371558	-0.170454	0.543932	protein kinase, putative	null		PF3D7_0623800	1.30295	-0.285789	-0.130565	-1.13633	tyrosine kinase-like protein, putative	TKL4	1	0	0
PF3D7_0724000	-0.824913		-0.264594	-0.4024	0.587139	Rab GTPase activator and protein kinase, putative	null		PF3D7_1205100	1.26866	-0.142304	-0.133493	-1.07881	O-phosphoseryl-tRNA(Sec) selenium transferase, putative	SEPSECS	1	0	0
PF3D7_1349300	-0.792887		-0.0684237	-0.225362	0.533066	tyrosine kinase-like protein	TKL3		PF3D7_0726200	1.31304	-0.202009	-0.395915	-0.911624	serine/threonine protein kinase, FIKK family	FIKK7.1	1	0	0
PF3D7_1321100	-0.687814		-0.0126962	-0.343033	0.617375	conserved Plasmodium protein, unknown function	null		PF3D7_0810500	0.789529	-0.247372	-0.191074	-0.991129	protein phosphatase PPM7, putative	PPM7	0	0	0
PF3D7_0902100	0		-0.0672168	0	1.20841	serine/threonine protein kinase, FIKK family	FIKK9.2		PF3D7_0302100	0.858445	-0.064042	-0.292053	-0.977811	serine/threonine protein kinase	SRPK1	0	0	1
PF3D7_0216500	-0.279145		0.0535335	-0.179434	0.854014	conserved Plasmodium protein, unknown function	null		PF3D7_0902200	0.971259	-0.0677882	-0.369085	-0.964239	serine/threonine protein kinase, FIKK family	FIKK9.3	0	0	0
PF3D7_1246900	-0.0438794		0.1908	0.531809	0.638584	RAC-beta serine/threonine protein kinase	PKB		PF3D7_0810200	1.03102	-0.189071	-0.390469	-0.848888	ABC1 family, putative	ABCK1	1	0	0
PF3D7_1310600	-0.188489		0.00455818	0.293008	0.777583	ras-related protein Rab-5B	RAB5b		PF3D7_1200800	1.15309	-0.130606	-0.109767	-0.70399	serine/threonine protein kinase, FIKK family	FIKK12	1	0	0
PF3D7_0527100	-0.36093		0.0993312	0.181224	0.590449	ubiquitin-conjugating enzyme E2 N, putative	UBC13		PF3D7_0415300	0.86213	-0.124607	0.075023	-0.67613	cdc2-related protein kinase 3	CRK3	0	1	1
PF3D7_1428500	-0.18106		-0.344509	0.19837	0.570894	protein kinase, putative	null		PF3D7_1230900	0.942433	0.0524265	0.0156972	-0.809681	serine/threonine protein kinase RIO1, putative	RIO1	0	0	1
PF3D7_0817500	-0.14299		-0.142486	0.161239	0.498869	protein kinase c inhibitor-like protein, putative	null		PF3D7_1211900	0.942505	-0.00814341	-0.068264	-0.890024	non-SERCA-type Ca2+ -transporting P-ATPase	ATP4	0	0	0
PF3D7_1251300	-0.214012		-0.0766576	0.150712	0.354658	thymidylate kinase	TMK		PF3D7_1360500	0.849847	0.123501	-0.153108	-0.825552	guanylyl cyclase beta	GCbeta	0	0	0
PF3D7_1114700	-0.0780136		0.0323856	0.192866	0.311859	serine/threonine protein kinase, putative	CLK3		PF3D7_1337100	1.12478	0.090952	0.5273	-1.34894	protein kinase 6	PK6	1	1	1
PF3D7_0610600	0.110022		-0.0252794	0.220053	0.192354	calcium-dependent protein kinase 2	CDPK2		PF3D7_1016400	0.682278	0.209138	0.442841	-1.0964	serine/threonine protein kinase, FIKK family	FIKK10.1	1	0	0
PF3D7_1010400	0.00250291		0.157619	-0.179916	0.435412	conserved Plasmodium protein, unknown function	null		PF3D7_0206300	0.80297	-0.0333499	0.203468	-1.01455	pentafunctional AROM polypeptide, putative, pseudogene	AROM	1	0	0
PF3D7_1149300	0.676599		0.346816	0.420979	-0.0489664	serine/threonine protein kinase, FIKK family	FIKK11		PF3D7_0922500	0.725591	-0.0458975	0.170647	-1.05848	phosphoglycerate kinase	PGK	1	1	0
PF3D7_1359100	0.590961		0.153404	0.326927	-0.137302	riboflavin kinase / FAD synthase family protein, putative	null		PF3D7_0708300	0.692926	0.0165342	0.0750264	-1.02922	EKC/KEOPS complex subunit BUD32	BUD32	1	1	1
PF3D7_1143900	0.611311		0.128282	0.373683	-0.343486	ATP-dependent (S)-NAD(P)H-hydrate dehydratase, putative	null		PF3D7_0826700	0.640142	0.0441187	-0.0324596	-1.04083	receptor for activated c kinase	RACK1	1	0	0
PF3D7_1351600	0.797728		0.211185	0.096638	-0.181326	glycerol kinase	GK		PF3D7_1037100	0.847757	0.135189	0.00505556	-1.06594	pyruvate kinase 2	PyKII	1	1	0
PF3D7_1104900	0.75481		0.229793	0.094249	-0.272246	calcium/calmodulin-dependent protein kinase, putative	null		PF3D7_1371700	1.06108	0.5196	0.0102402	-1.06934	serine/threonine protein kinase, FIKK family	null	1	0	0
PF3D7_1423600	0.954682		0.250397	0.258692	-0.358455	calcium-dependent protein kinase, putative	null		PF3D7_0708400	0.809678	0.606774	0.353218	-0.663431	heat shock protein 90	HSP90	0	0	0
PF3D7_0503500	0.840442		-0.111674	0.00979727	-0.253948	protein kinase, putative	null		PF3D7_0511700	0.354548	0.407234	0.533519	-0.26438	EKC/KEOPS complex subunit CGI121	CGI121	0	0	0
PF3D7_1476400	0.533084		-0.132612	-0.0284653	-0.356111	serine/threonine protein kinase, FIKK family, pseudogene	FIKK14		PF3D7_1149300	0.676599	0.346816	0.420979	-0.0489664	serine/threonine protein kinase, FIKK family	FIKK11	0	0	0
PF3D7_1363200	0.629145		-0.0639736	-0.0353993	-0.350934	bifunctional polynucleotide phosphatase/kinase	PNKP		PF3D7_1359100	0.590961	0.153404	0.326927	-0.137302	riboflavin kinase / FAD synthase family protein, putative	null	0	1	0
PF3D7_0313400	0.532371		0.116027	-0.0353603	-0.421287	conserved Plasmodium protein, unknown function	null		PF3D7_1143900	0.611311	0.128282	0.373683	-0.343486	ATP-dependent (S)-NAD(P)H-hydrate dehydratase, putative	null	0	0	0
PF3D7_1464600	0.609219		-0.0338477	-0.12673	-0.562216	serine/threonine protein phosphatase UIS2, putative	UIS2		PF3D7_1351600	0.797728	0.211185	0.096638	-0.181326	glycerol kinase	GK	0	1	0
PF3D7_0621700	0.714339		0.0238902	-0.182351	-0.649708	conserved Plasmodium protein, unknown function	null		PF3D7_1104900	0.75481	0.229793	0.094249	-0.272246	calcium/calmodulin-dependent protein kinase, putative	null	0	0	0
PF3D7_1030600	0.51204		0.206231	-0.110257	-0.797634	tRNA N6-adenosine threonylcarbamoyltransferase	KAE1		PF3D7_1423600	0.954682	0.250397	0.258692	-0.358455	calcium-dependent protein kinase, putative	null	0	0	0
PF3D7_0415600	0.55494		0.0976416	-0.0133159	-0.661061	GTP:AMP phosphotransferase	GAK		PF3D7_0503500	0.840442	-0.111674	0.00979727	-0.253948	protein kinase, putative	null	0	0	0
PF3D7_1221500	0.467093		0.104437	0.103767	-0.782489	conserved Plasmodium protein, unknown function	null		PF3D7_1476400	0.533084	-0.132612	-0.0284653	-0.356111	serine/threonine protein kinase, FIKK family, pseudogene	FIKK14	0	0	0
PF3D7_0821600	0.346233		0.022759	-0.0450861	-0.703364	polyribonucleotide 5'-hydroxyl-kinase Clp1, putative	CLP1		PF3D7_1363200	0.629145	-0.0639736	-0.0353993	-0.350934	bifunctional polynucleotide phosphatase/kinase	PNKP	0	0	0
PF3D7_0918900	0.560811		0.0747981	0.260035	-0.688673	gamma-glutamylcysteine synthetase	gammaGCS		PF3D7_0313400	0.532371	0.116027	-0.0353603	-0.421287	conserved Plasmodium protein, unknown function	null	0	0	0
PF3D7_0902600	0.459692		-0.00157477	0.322957	-0.43217	serine/threonine protein kinase, FIKK family	FIKK9.7		PF3D7_1464600	0.609219	-0.0338477	-0.12673	-0.562216	serine/threonine protein phosphatase UIS2, putative	UIS2	0	1	1
PF3D7_0213400	0.277459		0.165406	0.259251	-0.340375	protein kinase 7	PK7		PF3D7_0621700	0.714339	0.0238902	-0.182351	-0.649708	conserved Plasmodium protein, unknown function	null	0	0	0
PF3D7_1113900	0.368325		0.119457	0.26684	-0.389563	mitogen-activated protein kinase 2	MAPK2		PF3D7_0821600	0.346233	0.022759	-0.0450861	-0.703364	polyribonucleotide 5'-hydroxyl-kinase Clp1, putative	CLP1	0	0	0
PF3D7_0503300	0.356632		0.0480587	0.253897	-0.38924	serine/arginine-rich splicing factor 12	SRSF12		PF3D7_1221500	0.467093	0.104437	0.103767	-0.782489	conserved Plasmodium protein, unknown function	null	0	1	0
PF3D7_1203500	0.304373		0.0820311	0.135484	-0.410922	threonylcarbamoyl-AMP synthase, putative	SUA5		PF3D7_0415600	0.55494	0.0976416	-0.0133159	-0.661061	GTP:AMP phosphotransferase	GAK	0	0	0
PF3D7_1122800	0.315007		-0.0198166	0.325477	-0.0579485	calcium-dependent protein kinase 6	CDPK6		PF3D7_1030600	0.51204	0.206231	-0.110257	-0.797634	tRNA N6-adenosine threonylcarbamoyltransferase	KAE1	0	0	0
PF3D7_0913300	0.34439		0.0733554	0.0618996	-0.274775	conserved Plasmodium protein, unknown function	null		PF3D7_0918900	0.560811	0.0747981	0.260035	-0.688673	gamma-glutamylcysteine synthetase	gammaGCS	0	0	1
PF3D7_0605600	0.371385		0.235815	-0.0171019	-0.205406	nucleoside diphosphate kinase, putative	null		PF3D7_1450000	0.339874	-0.0911287	-0.381098	-0.833928	serine/threonine protein kinase, putative	null	0	1	0
PF3D7_0902500	0.43609		0.141407	0	0.109751	serine/threonine protein kinase, FIKK family	FIKK9.6		PF3D7_0424500	0.469349	-0.214898	-0.279985	-0.870035	serine/threonine protein kinase, FIKK family	FIKK4.1	0	0	0
PF3D7_0928800	0.31465		0.118753	-0.0390376	-0.0398509	serine/threonine protein kinase, putative	null		PF3D7_1022400	0.648855	-0.221194	-0.583242	-0.903851	serine/arginine-rich splicing factor 4	SRSF4	0	0	0
PF3D7_0214600	0.413012		0	0	0	serine/threonine protein kinase, putative	null		PF3D7_1305500	0.685669	-0.265057	-0.412114	-0.708845	mitogen-activated protein kinase phosphatase 1, putative	MKP1	0	0	0
PF3D7_0203100	0.422266		-0.0937823	-0.0475563	-0.104757	protein kinase, putative	null		PF3D7_0616000	0.706708	-0.208326	-0.327644	-0.612009	pyridoxal kinase	PDXK	0	0	0
PF3D7_0511300	0.343081		0.0932426	-0.179215	-0.450621	MORN repeat protein, putative	null		PF3D7_0110600	0.516848	-0.202945	-0.436768	-0.533414	phosphatidylinositol-4-phosphate 5-kinase	PIP5K	0	1	1
PF3D7_0926000	0.371479		-0.0175915	-0.223237	-0.485838	protein kinase, putative	null		PF3D7_1106800	0.608737	-0.383736	-0.369586	-0.487227	protein kinase, putative	null	0	0	1
PF3D7_1463700	0.210035		-0.0302361	-0.275247	-0.3575	cyclin 1	CYC1		PF3D7_0823000	0.329903	-0.305792	-0.348485	-0.521696	serine/threonine protein kinase VPS15, putative	VPS15	0	1	0
PF3D7_1306500	0.317306		-0.0648992	-0.179442	-0.296122	MORN repeat protein, putative	null		PF3D7_0304200	0.753384	-0.330516	-0.676618	-0.375086	EH domain-containing protein	EHD	0	0	0
PF3D7_0509800	0.286091		-0.124431	-0.270494	-0.189419	phosphatidylinositol 4-kinase	PI4K		PF3D7_1468100	0.405391	-0.146261	-0.601647	-0.262513	conserved Plasmodium protein, unknown function	null	0	1	1
PF3D7_1304700	0.314829		-0.172227	-0.0719237	-0.240684	cyclin	CYC4		PF3D7_0926100	0.249058	-0.357745	-0.616798	-0.36327	protein kinase, putative	null	0	0	0
PF3D7_1010900	0.207831		-0.177984	-0.0270698	-0.199321	conserved Plasmodium protein, unknown function	null		PF3D7_0704700	0.0356011	-0.353012	-0.575063	-0.249597	phosphopantetheine adenylyltransferase, putative	PPAT	0	1	0
PF3D7_0111500	0.172346		-0.122273	-0.0218811	-0.302861	UMP-CMP kinase, putative	null		PF3D7_1112100	0.0540257	-0.569358	-0.6094	0.105753	conserved Plasmodium protein, unknown function	null	0	1	0
PF3D7_0718100	0.0290229		-0.212798	-0.232844	-0.281321	exported serine/threonine protein kinase	EST		PF3D7_0102600	1.33742	-0.626215	-0.583342	-1.28738	serine/threonine protein kinase, FIKK family	FIKK1	1	0	0
PF3D7_0813000	0.10725		-0.128873	-0.362355	-0.241042	conserved Plasmodium protein, unknown function	null		PF3D7_1422400	1.5237	-0.291778	-0.551689	-1.3137	conserved Plasmodium protein, unknown function	null	1	1	0
PF3D7_0628200	0.178729		-0.13103	-0.241383	-0.121139	eukaryotic translation initiation factor 2-alpha kinase	PK4		PF3D7_0110900	1.82215	-0.00541587	-0.570297	-1.6101	adenylate kinase-like protein 1	AKLP1	1	0	0
PF3D7_0410300	0.0694392		-0.178316	-0.215295	-0.096775	protein phosphatase PPM1, putative	PPM1		PF3D7_1039000	1.4693	0.270142	-0.306716	-1.39334	serine/threonine protein kinase, FIKK family	FIKK10.2	1	0	0
PF3D7_1008000	0.152504		-0.31112	-0.340913	-0.145789	histone deacetylase 2	HDA2		PF3D7_1445400	1.35832	-0.0172856	-0.394058	-1.58416	protein serine/threonine kinase-1	CLK1	1	1	1
PF3D7_1239600	0.0889614		0.180055	-0.204046	-0.064349	hydroxyethylthiazole kinase	ThzK		PF3D7_1118200	1.48272	-0.0229611	-0.0901364	-1.74315	heat shock protein 90, putative	null	1	0	0
PF3D7_1138500	0.19117		0.0694774	-0.295438	-0.0256237	protein phosphatase PPM2	PPM2		PF3D7_0424700	1.75839	-0.554472	-1.04794	-1.76697	serine/threonine protein kinase, FIKK family	FIKK4.2	1	0	0
PF3D7_1201600	0.0282208		-0.211893	-0.232249	0.0600603	NIMA related kinase 3	NEK3		PF3D7_1238900	1.05453	-0.847373	-1.36294	-1.28663	protein kinase 2	PK2	1	1	1
PF3D7_1356800	0.11605		-0.107028	-0.321734	0.146481	serine/threonine protein kinase, putative	ARK3
PF3D7_1123100	0.243981		-0.0662223	-0.236459	0.119605	calcium-dependent protein kinase 7	CDPK7
PF3D7_0930500	0.185657		-0.00663311	-0.254114	0.0517379	diacylglycerol kinase, putative	DGK1
PF3D7_1365600	0		0	-0.314039	0.0875624	DNA topoisomerase VI, b subunit, putative	null
PF3D7_1219700	0		0	-0.179536	0	raf kinase inhibitor	RKIP
PF3D7_0922600	0.122982		-0.111003	0.143748	-0.107311	glutamine synthetase, putative	null
PF3D7_1026400	0		0.00999845	0	0	cell division cycle protein 20 homolog, putative	CDC20
PF3D7_1008900	-0.000748291		0.000534147	0.0778598	-0.0404587	adenylate kinase	AK1
PF3D7_0816900	0		0	0	-0.109049	adenylate kinase 2	AK2
PF3D7_1455600	0		-0.281884	0	0	ferlin, putative	null
PF3D7_0310100	0		-0.174355	0	0	calcium-dependent protein kinase 3	CDPK3
PF3D7_0512900	-0.136388		-0.193096	0.0511428	-0.0642675	AKAP-like protein	AKAL
PF3D7_1014400	0.0838654		-0.0347035	0.189621	-0.4234	MO15-related protein kinase	MRK
PF3D7_1108400	-0.0364773		0.0242069	-0.0329499	-0.301278	casein kinase 2, alpha subunit	CK2alpha
PF3D7_1443900	-0.128945		-0.0988678	0.032701	-0.31805	heat shock protein 90, putative	HSP90
PF3D7_0517300	-0.111642		0.156374	0.158781	-0.304795	serine/arginine-rich splicing factor 1	SR1
PF3D7_1342400	-0.07671		0.139349	0.130486	-0.29036	casein kinase II beta chain	CK2beta2
PF3D7_1321700	-0.0323105		0.0852402	0.130312	-0.186096	splicing factor 1	SF1
PF3D7_1420600	0.0956326		0.130788	0.109238	-0.268178	pantothenate kinase 1, putative	PANK1
PF3D7_0530500	0		0.304254	0	-0.209921	conserved Plasmodium membrane protein, unknown function	null
PF3D7_1315100	0		0.260781	-0.0118391	-0.336318	serine/threonine protein kinase	PK9
PF3D7_0626800	0.0512839		0.358193	0.271122	-0.426063	pyruvate kinase	PyrK
PF3D7_0511700	0.354548		0.407234	0.533519	-0.26438	EKC/KEOPS complex subunit CGI121	CGI121
PF3D7_0500900	0		0.446468	0	0	serine/threonine protein kinase, FIKK family	FIKK5
PF3D7_1455100	-0.0924704		0.300612	0.19657	-0.191002	protein tyrosine phosphatase, putative	PTP1
PF3D7_0628800	-0.0989589		0.312441	0.175591	-0.0926463	glutamyl-tRNA(Gln) amidotransferase subunit B	GATB
PF3D7_1437400	0.000495448		0.31054	0.162531	-0.106782	pantothenate kinase 2, putative	PANK2
PF3D7_0211700	-0.0938684		0.298672	0.294105	0.0561341	tyrosine kinase-like protein, putative	TKL1
PF3D7_1412400	0.0391515		0.413151	0.427141	0.175295	conserved Plasmodium protein, unknown function	null
PF3D7_0103700	0.137407		0.246632	0.372226	0.198513	L-seryl-tRNA(Sec) kinase, putative	PSTK
PF3D7_0520500	-0.079551		0.0911578	0.705774	0.237468	phosphomethylpyrimidine kinase, putative	null
PF3D7_1455000	0.609704		0	0.573517	0.657851	protein phosphatase PPM3, putative	PPM3
PF3D7_1022400	0.648855		-0.221194	-0.583242	-0.903851	serine/arginine-rich splicing factor 4	SRSF4
PF3D7_0424500	0.469349		-0.214898	-0.279985	-0.870035	serine/threonine protein kinase, FIKK family	FIKK4.1
PF3D7_1450000	0.339874		-0.0911287	-0.381098	-0.833928	serine/threonine protein kinase, putative	null
PF3D7_1305500	0.685669		-0.265057	-0.412114	-0.708845	mitogen-activated protein kinase phosphatase 1, putative	MKP1
PF3D7_0616000	0.706708		-0.208326	-0.327644	-0.612009	pyridoxal kinase	PDXK
PF3D7_1106800	0.608737		-0.383736	-0.369586	-0.487227	protein kinase, putative	null
PF3D7_0110600	0.516848		-0.202945	-0.436768	-0.533414	phosphatidylinositol-4-phosphate 5-kinase	PIP5K
PF3D7_0420100	0.44228		-0.208955	-0.361676	-0.443518	serine/threonine protein kinase RIO2	RIO2
PF3D7_0823000	0.329903		-0.305792	-0.348485	-0.521696	serine/threonine protein kinase VPS15, putative	VPS15
PF3D7_0704700	0.0356011		-0.353012	-0.575063	-0.249597	phosphopantetheine adenylyltransferase, putative	PPAT
PF3D7_0926100	0.249058		-0.357745	-0.616798	-0.36327	protein kinase, putative	null
PF3D7_1468100	0.405391		-0.146261	-0.601647	-0.262513	conserved Plasmodium protein, unknown function	null
PF3D7_0304200	0.753384		-0.330516	-0.676618	-0.375086	EH domain-containing protein	EHD
PF3D7_1239500	-0.273492		-0.452852	-0.434124	-0.0985281	DNA gyrase subunit B	GyrB
PF3D7_1112100	0.0540257		-0.569358	-0.6094	0.105753	conserved Plasmodium protein, unknown function	null
PF3D7_1436600	-0.596761		-0.77627	-0.510647	0.714669	cGMP-dependent protein kinase	PKG
PF3D7_1461400	-0.708164		-0.549463	-0.267305	1.3191	conserved Plasmodium protein, unknown function	null
PF3D7_0904200	1.37332		0.465168	-0.195726	-0.429421	PH domain-containing protein, putative	PH
PF3D7_0708400	0.809678		0.606774	0.353218	-0.663431	heat shock protein 90	HSP90
PF3D7_1371700	1.06108		0.5196	0.0102402	-1.06934	serine/threonine protein kinase, FIKK family	null
PF3D7_1037100	0.847757		0.135189	0.00505556	-1.06594	pyruvate kinase 2	PyKII
PF3D7_0826700	0.640142		0.0441187	-0.0324596	-1.04083	receptor for activated c kinase	RACK1
PF3D7_0708300	0.692926		0.0165342	0.0750264	-1.02922	EKC/KEOPS complex subunit BUD32	BUD32
PF3D7_0922500	0.725591		-0.0458975	0.170647	-1.05848	phosphoglycerate kinase	PGK
PF3D7_0206300	0.80297		-0.0333499	0.203468	-1.01455	pentafunctional AROM polypeptide, putative, pseudogene	AROM
PF3D7_1016400	0.682278		0.209138	0.442841	-1.0964	serine/threonine protein kinase, FIKK family	FIKK10.1
PF3D7_1337100	1.12478		0.090952	0.5273	-1.34894	protein kinase 6	PK6
PF3D7_1200800	1.15309		-0.130606	-0.109767	-0.70399	serine/threonine protein kinase, FIKK family	FIKK12
PF3D7_1360500	0.849847		0.123501	-0.153108	-0.825552	guanylyl cyclase beta	GCbeta
PF3D7_1211900	0.942505		-0.00814341	-0.068264	-0.890024	non-SERCA-type Ca2+ -transporting P-ATPase	ATP4
PF3D7_1230900	0.942433		0.0524265	0.0156972	-0.809681	serine/threonine protein kinase RIO1, putative	RIO1
PF3D7_0415300	0.86213		-0.124607	0.075023	-0.67613	cdc2-related protein kinase 3	CRK3
PF3D7_0810200	1.03102		-0.189071	-0.390469	-0.848888	ABC1 family, putative	ABCK1
PF3D7_0902200	0.971259		-0.0677882	-0.369085	-0.964239	serine/threonine protein kinase, FIKK family	FIKK9.3
PF3D7_0302100	0.858445		-0.064042	-0.292053	-0.977811	serine/threonine protein kinase	SRPK1
PF3D7_0810500	0.789529		-0.247372	-0.191074	-0.991129	protein phosphatase PPM7, putative	PPM7
PF3D7_0726200	1.31304		-0.202009	-0.395915	-0.911624	serine/threonine protein kinase, FIKK family	FIKK7.1
PF3D7_1205100	1.26866		-0.142304	-0.133493	-1.07881	O-phosphoseryl-tRNA(Sec) selenium transferase, putative	SEPSECS
PF3D7_0623800	1.30295		-0.285789	-0.130565	-1.13633	tyrosine kinase-like protein, putative	TKL4
PF3D7_0928900	1.02606		-0.127926	-0.156059	-1.30606	guanylate kinase	GK
PF3D7_0731400	1.08344		-0.0156026	-0.175257	-1.33008	serine/threonine protein kinase, FIKK family, pseudogene	FIKK7.2
PF3D7_1118200	1.48272		-0.0229611	-0.0901364	-1.74315	heat shock protein 90, putative	null
PF3D7_1445400	1.35832		-0.0172856	-0.394058	-1.58416	protein serine/threonine kinase-1	CLK1
PF3D7_1039000	1.4693		0.270142	-0.306716	-1.39334	serine/threonine protein kinase, FIKK family	FIKK10.2
PF3D7_0110900	1.82215		-0.00541587	-0.570297	-1.6101	adenylate kinase-like protein 1	AKLP1
PF3D7_1422400	1.5237		-0.291778	-0.551689	-1.3137	conserved Plasmodium protein, unknown function	null
PF3D7_0102600	1.33742		-0.626215	-0.583342	-1.28738	serine/threonine protein kinase, FIKK family	FIKK1
PF3D7_0424700	1.75839		-0.554472	-1.04794	-1.76697	serine/threonine protein kinase, FIKK family	FIKK4.2
PF3D7_1238900	1.05453		-0.847373	-1.36294	-1.28663	protein kinase 2	PK2

## Sheet: DNA replication
List generated: Plasmodb accessed 24/07/2017, Search term: "DNA replication", Organism: Plasmodium falciparum 3D7
Conditional formatting indicate FC>0.5 (increased expression) or <-0.5 decreased expression in all cases
Probed dataset									Differential dataset
Pf gene ID (www.plasmodb.org)	Pf Arrested transcriptome		Pf RE1 transcriptome	Pf RE2 transcriptome	Pf RE3 transcriptome	PlasmoDB annotation (www.plasmodb.org) PlasmoDBv33	Gene name/symbol		Pf gene ID (www.plasmodb.org)	Pf Arrested transcriptome	Pf RE1 transcriptome	Pf RE2 transcriptome	Pf RE3 transcriptome	PlasmoDB annotation (www.plasmodb.org) PlasmoDBv33	Gene name/symbol	Strong response	Essential P. berghei	Essential P. falciparum
PF3D7_0717500	-2.44839		0.612802	1.44708	2.53291	calcium-dependent protein kinase 4	CDPK4		PF3D7_0717500	-2.44839	0.612802	1.44708	2.53291	calcium-dependent protein kinase 4	CDPK4	1	0	0
PF3D7_0609800	-2.91311		0.0313002	0.364373	2.5877	palmitoyltransferase DHHC2, putative	DHHC2		PF3D7_0609800	-2.91311	0.0313002	0.364373	2.5877	palmitoyltransferase DHHC2, putative	DHHC2	1	1	0
PF3D7_1029900	-2.90482		-0.116775	0.380653	2.94042	conserved Plasmodium protein, unknown function	null		PF3D7_1029900	-2.90482	-0.116775	0.380653	2.94042	conserved Plasmodium protein, unknown function	null	1	0	0
PF3D7_0607600	-2.152		0.179212	0.485823	2.09791	spindle assembly abnormal protein 6, putative	SAS6		PF3D7_0607600	-2.152	0.179212	0.485823	2.09791	spindle assembly abnormal protein 6, putative	SAS6	1	0	0
PF3D7_1247000	-1.90733		0.220244	0.724267	1.60591	DNA replication origin binding protein, putative	DIA2		PF3D7_1247000	-1.90733	0.220244	0.724267	1.60591	DNA replication origin binding protein, putative	DIA2	1	0	0
PF3D7_1015800	-1.5001		0.238073	0.782226	1.07398	ribonucleoside-diphosphate reductase small chain, putative	null		PF3D7_1015800	-1.5001	0.238073	0.782226	1.07398	ribonucleoside-diphosphate reductase small chain, putative	null	1	1	0
PF3D7_1437200	-1.80215		0.268285	0.67908	1.02766	ribonucleoside-diphosphate reductase large subunit, putative	null		PF3D7_1437200	-1.80215	0.268285	0.67908	1.02766	ribonucleoside-diphosphate reductase large subunit, putative	null	1	1	0
PF3D7_1127100	-2.24656		0.441016	1.32675	1.17508	deoxyuridine 5'-triphosphate nucleotidohydrolase	dUTPase		PF3D7_1127100	-2.24656	0.441016	1.32675	1.17508	deoxyuridine 5'-triphosphate nucleotidohydrolase	dUTPase	1	0	0
PF3D7_0719200	0.445409		0	1.98986	0.666224	NIMA related kinase 4	NEK4		PF3D7_0719200	0.445409	0	1.98986	0.666224	NIMA related kinase 4	NEK4	1	0	0
PF3D7_0910900	-1.202		0.152094	0.50671	0.547434	DNA primase large subunit, putative	null		PF3D7_1363800	0	0.766371	0.397446	0.600352	nuclear fusion protein, putative	GEX1	0	0	0
PF3D7_0411900	-1.12946		0.053183	0.216996	0.685298	DNA polymerase alpha catalytic subunit A	null		PF3D7_1241700	-0.443601	0.162442	0.58719	0.141177	replication factor C subunit 4, putative	RFC4	0	0	0
PF3D7_1211300	-1.13076		-0.172712	0.108657	0.64137	DNA helicase MCM8, putative	MCM8		PF3D7_1463200	-0.24727	0.255474	0.540665	0.202122	replication factor C subunit 3, putative	RFC3	0	1	0
PF3D7_1211700	-1.04001		-0.165565	0.212987	0.923562	DNA replication licensing factor MCM5, putative	MCM5		PF3D7_1347100	-0.24601	0.0625361	0.460855	0.694615	DNA topoisomerase 3, putative	TOP3	0	0	0
PF3D7_1317100	-1.2115		0.0442171	0.25674	0.972827	DNA replication licensing factor MCM4	MCM4		PF3D7_0418800	0	0	0.0483456	0.570337	MOLO1 domain-containing protein, putative	null	0	0	0
PF3D7_0503200	-0.683379		0.184008	0.258815	0.890575	conserved Plasmodium protein, unknown function	null		PF3D7_0108600	-0.869784	0.13143	0.413254	0.499488	conserved Plasmodium protein, unknown function	null	0	0	0
PF3D7_0317400	-0.768302		0.180947	0.42026	0.825156	DNA replication complex GINS protein, putative	null		PF3D7_1411400	-0.819585	0.194295	0.428172	0.427853	plastid replication-repair enzyme	PREX	0	1	0
PF3D7_0409600	-0.893625		0.17214	0.508415	0.725638	replication protein A1, large subunit	RPA1		PF3D7_0218000	-0.702394	0.0643315	0.534299	0.380785	replication factor C subunit 2, putative	RFC2	0	0	0
PF3D7_1334100	-0.955986		0.114238	0.424242	0.673309	conserved Plasmodium protein, unknown function	null		PF3D7_0630300	-0.668826	-0.0539746	0.0357608	0.150725	DNA polymerase epsilon catalytic subunit A, putative	null	0	1	0
PF3D7_0625300	-0.843955		0.111461	0.252975	0.65295	DNA polymerase 1, putative	null		PF3D7_1037000	-0.510973	-0.115397	0.18159	0.221159	DNA polymerase zeta catalytic subunit, putative	null	0	0	0
PF3D7_1203000	-0.962221		0.26345	0.289944	0.684982	origin recognition complex subunit 1	ORC1		PF3D7_1438700	-0.645456	0.0296807	0.323168	0.294722	DNA primase small subunit	null	0	1	0
PF3D7_0527000	-0.967211		0.114254	0.237256	0.844157	DNA replication licensing factor MCM3, putative	MCM3		PF3D7_1361900	-0.587023	0.180848	0.297767	0.317153	proliferating cell nuclear antigen 1	PCNA1	0	0	0
PF3D7_0111300	-0.859807		0.300858	0.11524	0.620157	replication factor c protein, putative	null		PF3D7_1223300	-0.598263	0.215166	0.121576	0.394562	DNA gyrase subunit A	GyrA	0	0	0
PF3D7_1355100	-0.706964		-0.159902	0.322632	0.556008	DNA replication licensing factor MCM6	MCM6		PF3D7_0705300	-0.631998	0.0113137	0.0123579	0.73624	origin recognition complex subunit 2, putative	ORC2	0	0	0
PF3D7_0317200	-0.770958		-0.140344	-0.0169278	0.536673	cdc2-related protein kinase 4	CRK4		PF3D7_0917500	-0.636875	0.0246902	0.129348	0.514325	conserved Plasmodium protein, unknown function	null	0	1	0
PF3D7_0705400	-0.779394		0.0290792	0.0159344	0.492538	DNA replication licensing factor MCM7	MCM7		PF3D7_0705400	-0.779394	0.0290792	0.0159344	0.492538	DNA replication licensing factor MCM7	MCM7	0	1	0
PF3D7_0917500	-0.636875		0.0246902	0.129348	0.514325	conserved Plasmodium protein, unknown function	null		PF3D7_0317200	-0.770958	-0.140344	-0.0169278	0.536673	cdc2-related protein kinase 4	CRK4	0	1	1
PF3D7_0705300	-0.631998		0.0113137	0.0123579	0.73624	origin recognition complex subunit 2, putative	ORC2		PF3D7_1355100	-0.706964	-0.159902	0.322632	0.556008	DNA replication licensing factor MCM6	MCM6	0	1	0
PF3D7_1223300	-0.598263		0.215166	0.121576	0.394562	DNA gyrase subunit A	GyrA		PF3D7_0111300	-0.859807	0.300858	0.11524	0.620157	replication factor c protein, putative	null	0	1	0
PF3D7_0508800	-0.470652		0.189517	0.155538	0.464012	single-stranded DNA-binding protein	SSB		PF3D7_0527000	-0.967211	0.114254	0.237256	0.844157	DNA replication licensing factor MCM3, putative	MCM3	0	1	0
PF3D7_0217400	-0.440435		0.19588	0.231988	0.427613	conserved Plasmodium protein, unknown function	null		PF3D7_1203000	-0.962221	0.26345	0.289944	0.684982	origin recognition complex subunit 1	ORC1	0	1	0
PF3D7_1361900	-0.587023		0.180848	0.297767	0.317153	proliferating cell nuclear antigen 1	PCNA1		PF3D7_0625300	-0.843955	0.111461	0.252975	0.65295	DNA polymerase 1, putative	null	0	1	0
PF3D7_1438700	-0.645456		0.0296807	0.323168	0.294722	DNA primase small subunit	null		PF3D7_1334100	-0.955986	0.114238	0.424242	0.673309	conserved Plasmodium protein, unknown function	null	0	0	0
PF3D7_0218000	-0.702394		0.0643315	0.534299	0.380785	replication factor C subunit 2, putative	RFC2		PF3D7_0409600	-0.893625	0.17214	0.508415	0.725638	replication protein A1, large subunit	RPA1	0	0	0
PF3D7_1411400	-0.819585		0.194295	0.428172	0.427853	plastid replication-repair enzyme	PREX		PF3D7_0317400	-0.768302	0.180947	0.42026	0.825156	DNA replication complex GINS protein, putative	null	0	0	0
PF3D7_0108600	-0.869784		0.13143	0.413254	0.499488	conserved Plasmodium protein, unknown function	null		PF3D7_0503200	-0.683379	0.184008	0.258815	0.890575	conserved Plasmodium protein, unknown function	null	0	1	0
PF3D7_1363800	0		0.766371	0.397446	0.600352	nuclear fusion protein, putative	GEX1		PF3D7_0910900	-1.202	0.152094	0.50671	0.547434	DNA primase large subunit, putative	null	1	1	0
PF3D7_1014400	0.0838654		-0.0347035	0.189621	-0.4234	MO15-related protein kinase	MRK		PF3D7_0411900	-1.12946	0.053183	0.216996	0.685298	DNA polymerase alpha catalytic subunit A	null	1	0	0
PF3D7_0320800	0.325043		0.165762	0.253047	-0.000110745	ATP-dependent RNA helicase DDX6	DOZI		PF3D7_1211300	-1.13076	-0.172712	0.108657	0.64137	DNA helicase MCM8, putative	MCM8	1	0	0
PF3D7_1442100	0.320159		0.0927018	-0.127761	0.048228	replication factor A protein 3, putative	RPA3		PF3D7_1211700	-1.04001	-0.165565	0.212987	0.923562	DNA replication licensing factor MCM5, putative	MCM5	1	0	0
PF3D7_1403800	0.0837905		0.00874184	-0.0360105	0.187215	nuclear formin-like protein MISFIT, putative	MISFIT		PF3D7_1317100	-1.2115	0.0442171	0.25674	0.972827	DNA replication licensing factor MCM4	MCM4	1	1	0
PF3D7_1474900	-0.255913		-0.0902458	-0.246537	0.0253878	trailer hitch homolog, putative	CITH		PF3D7_1429900	0.491705	-0.372363	-0.569654	-0.446144	ADP-dependent DNA helicase RecQ	WRN	0	0	0
PF3D7_1405300	-0.131391		0.0883406	-0.244578	-0.0252838	conserved Plasmodium protein, unknown function	null		PF3D7_0308000	0.904999	-0.26601	-0.37375	-0.896645	DNA polymerase delta small subunit, putative	null	0	0	0
PF3D7_0219600	-0.296754		0.0671391	-0.162737	-0.128183	replication factor C subunit 1, putative	RFC1		PF3D7_1425900	0.951254	-0.0663334	-0.165265	-0.976927	conserved Plasmodium protein, unknown function	null	0	0	0
PF3D7_1017000	-0.188931		0.0582105	-0.031453	-0.29659	DNA polymerase delta catalytic subunit	null		PF3D7_0409400	1.62781	0.0759135	-0.526254	-1.51446	chaperone protein DnaJ	DnaJ	1	1	0
PF3D7_1234300	-0.175898		0.00363321	0.0534818	-0.0778501	DNA polymerase epsilon subunit B, putative	null
PF3D7_1411300	-0.0167902		0.141518	-0.0276075	-0.00389252	conserved Plasmodium protein, unknown function	null
PF3D7_0517400	0.0456074		0.102122	0.0961623	-0.102341	FACT complex subunit SPT16, putative	FACT-L
PF3D7_1343300	-0.0928303		0.389868	-0.21526	0.0713211	conserved Plasmodium protein, unknown function	null
PF3D7_1217100	0		0.473121	0.108288	-0.118568	meiotic recombination protein SPO11, putative	SPO11
PF3D7_0630300	-0.668826		-0.0539746	0.0357608	0.150725	DNA polymerase epsilon catalytic subunit A, putative	null
PF3D7_1037000	-0.510973		-0.115397	0.18159	0.221159	DNA polymerase zeta catalytic subunit, putative	null
PF3D7_0910500	-0.371019		-0.0456592	-0.15634	0.374559	DNA repair protein REV1, putative	null
PF3D7_1417800	-0.369532		-0.048465	0.0169288	0.408844	DNA replication licensing factor MCM2	MCM2
PF3D7_1226600	-0.375754		0.047876	0.123905	0.240992	proliferating cell nuclear antigen 2	PCNA2
PF3D7_1463300	-0.320752		0.0489907	0.0558793	0.156549	DNA polymerase alpha subunit B, putative	null
PF3D7_0709500	-0.218752		-0.176506	-0.107566	0.146901	conserved Plasmodium protein, unknown function	null
PF3D7_0215800	-0.189235		-0.150141	0.00228843	0.0663777	origin recognition complex subunit 5	ORC5
PF3D7_0416300	-0.124934		-0.0948212	0.0906371	0.312008	DNA helicase MCM9, putative	MCM9
PF3D7_1112600	-0.16101		0.0375338	0.347047	0.233734	DNA helicase, putative	null
PF3D7_0512300	-0.10979		0.221608	0.12518	0.10193	CDK-activating kinase assembly factor MAT1	MAT1
PF3D7_1359200	-0.108483		0.212086	0.297203	0.154821	high mobility group protein B4, putative	HMGB4
PF3D7_0522700	-0.301521		0.271954	0.2966	0.0851641	iron-sulfur assembly protein, putative	SufA
PF3D7_1463200	-0.24727		0.255474	0.540665	0.202122	replication factor C subunit 3, putative	RFC3
PF3D7_1111100	-0.318089		0.170464	0.41808	0.165402	replication factor C subunit 5, putative	RFC5
PF3D7_1241700	-0.443601		0.162442	0.58719	0.141177	replication factor C subunit 4, putative	RFC4
PF3D7_0418800	0		0	0.0483456	0.570337	MOLO1 domain-containing protein, putative	null
PF3D7_1347100	-0.24601		0.0625361	0.460855	0.694615	DNA topoisomerase 3, putative	TOP3
PF3D7_1239500	-0.273492		-0.452852	-0.434124	-0.0985281	DNA gyrase subunit B	GyrB
PF3D7_1106700	0.455603		-0.0761393	-0.304705	-0.343053	DNA replication ATP-dependent helicase/nuclease DNA2, putative	DNA2
PF3D7_1429900	0.491705		-0.372363	-0.569654	-0.446144	ADP-dependent DNA helicase RecQ	WRN
PF3D7_0308000	0.904999		-0.26601	-0.37375	-0.896645	DNA polymerase delta small subunit, putative	null
PF3D7_1425900	0.951254		-0.0663334	-0.165265	-0.976927	conserved Plasmodium protein, unknown function	null
PF3D7_0409400	1.62781		0.0759135	-0.526254	-1.51446	chaperone protein DnaJ	DnaJ

## Sheet: Transcription
List generated: Plasmodb accessed 24/07/2017, Search term: transcription, histon*, Organism: Plasmodium falciparum 3D7
Conditional formatting indicate FC>0.5 (increased expression) or <-0.5 decreased expression in all cases
Probed dataset									Differential dataset
Pf gene ID (www.plasmodb.org)	Pf Arrested transcriptome		Pf RE1 transcriptome	Pf RE2 transcriptome	Pf RE3 transcriptome	PlasmoDB annotation (www.plasmodb.org) PlasmoDBv33			Pf gene ID (www.plasmodb.org)	Pf Arrested transcriptome	Pf RE1 transcriptome	Pf RE2 transcriptome	Pf RE3 transcriptome	PlasmoDB annotation (www.plasmodb.org) PlasmoDBv33	Strong response	Essential P. berghei	Essential P. falciparum
PF3D7_0604100	-2.90041		-0.232511	-0.435244	2.7892	transcription factor with AP2 domain(s)			PF3D7_0604100	-2.90041	-0.232511	-0.435244	2.7892	transcription factor with AP2 domain(s)	1	1	1
PF3D7_1141800	-3.24631		0.0113867	0.365723	3.10718	EELM2 domain-containing protein, putative			PF3D7_1141800	-3.24631	0.0113867	0.365723	3.10718	EELM2 domain-containing protein, putative	1	0	0
PF3D7_0508100	-3.54338		0.174176	0.700554	3.15772	SET domain protein, putative			PF3D7_0508100	-3.54338	0.174176	0.700554	3.15772	SET domain protein, putative	1	1	0
PF3D7_0105300	-2.41892		0.280889	1.06757	2.31905	cyclase-associated protein			PF3D7_0105300	-2.41892	0.280889	1.06757	2.31905	cyclase-associated protein	1	0	0
PF3D7_0933700	-2.60362		0.243727	1.14169	1.9453	conserved Plasmodium protein, unknown function			PF3D7_0933700	-2.60362	0.243727	1.14169	1.9453	conserved Plasmodium protein, unknown function	1	0	0
PF3D7_1115500	-2.10365		0.439203	0.834771	0.976756	transcription factor with AP2 domain(s), putative			PF3D7_1115500	-2.10365	0.439203	0.834771	0.976756	transcription factor with AP2 domain(s), putative	1	0	0
PF3D7_0419300	-1.66824		0.175952	0.701562	1.54898	conserved Plasmodium protein, unknown function			PF3D7_0419300	-1.66824	0.175952	0.701562	1.54898	conserved Plasmodium protein, unknown function	1	0	0
PF3D7_0416500	-1.83825		0.328108	0.514949	1.61408	repressor of RNA polymerase III transcription MAF1, putative			PF3D7_0416500	-1.83825	0.328108	0.514949	1.61408	repressor of RNA polymerase III transcription MAF1, putative	1	0	0
PF3D7_1031200	-1.70111		-0.0858759	0.152348	1.70273	MORN repeat-containing protein 1			PF3D7_1031200	-1.70111	-0.0858759	0.152348	1.70273	MORN repeat-containing protein 1	1	0	0
PF3D7_0904700	-1.82616		-0.181992	-3.20317e-05	1.07935	bacterial histone-like protein			PF3D7_0904700	-1.82616	-0.181992	-3.20317e-05	1.07935	bacterial histone-like protein	1	1	0
PF3D7_1224500	-1.49701		0.158605	0.0838159	0.88005	histone chaperone ASF1, putative			PF3D7_1250700	-1.43788	0.224248	0.562621	0.798877	conserved Plasmodium protein, unknown function	1	1	0
PF3D7_1439500	-1.44172		0.10757	0.146916	1.02827	CCAAT-binding transcription factor, putative			PF3D7_1439500	-1.44172	0.10757	0.146916	1.02827	CCAAT-binding transcription factor, putative	1	0	0
PF3D7_1250700	-1.43788		0.224248	0.562621	0.798877	conserved Plasmodium protein, unknown function			PF3D7_1224500	-1.49701	0.158605	0.0838159	0.88005	histone chaperone ASF1, putative	1	0	0
PF3D7_1307600	-1.15878		0.353856	0.306724	0.871224	DNA-directed RNA polymerase alpha chain, putative			PF3D7_1329300	-1.02528	0.128604	0.323343	0.917976	chromatin assembly factor 1 subunit, putative	1	1	0
PF3D7_1220900	-1.05636		0.248445	0.203446	0.604481	heterochromatin protein 1			PF3D7_0716300	-1.10052	-0.00811533	0.32556	0.866272	conserved Plasmodium protein, unknown function	1	1	0
PF3D7_0716400	-1.22593		-0.0316411	0.175539	0.63386	transcription initiation factor IIA subunit 1, putative			PF3D7_0723300	-1.1242	-0.103649	0.184336	1.04138	conserved Plasmodium protein, unknown function	1	0	0
PF3D7_1226800	-0.990627		-0.130064	0.0572056	0.822064	ataxin-3, putative			PF3D7_1226800	-0.990627	-0.130064	0.0572056	0.822064	ataxin-3, putative	0	0	0
PF3D7_0723300	-1.1242		-0.103649	0.184336	1.04138	conserved Plasmodium protein, unknown function			PF3D7_0716400	-1.22593	-0.0316411	0.175539	0.63386	transcription initiation factor IIA subunit 1, putative	1	1	0
PF3D7_0716300	-1.10052		-0.00811533	0.32556	0.866272	conserved Plasmodium protein, unknown function			PF3D7_1220900	-1.05636	0.248445	0.203446	0.604481	heterochromatin protein 1	1	0	1
PF3D7_1329300	-1.02528		0.128604	0.323343	0.917976	chromatin assembly factor 1 subunit, putative			PF3D7_1307600	-1.15878	0.353856	0.306724	0.871224	DNA-directed RNA polymerase alpha chain, putative	1	1	0
PF3D7_0516800	-2.25431		-0.0133164	0.0257919	1.28789	transcription factor with AP2 domain(s)			PF3D7_0516800	-2.25431	-0.0133164	0.0257919	1.28789	transcription factor with AP2 domain(s)	1	0	0
PF3D7_0919900	-2.04355		-0.0864583	0.12216	1.52811	regulator of chromosome condensation, putative			PF3D7_0919900	-2.04355	-0.0864583	0.12216	1.52811	regulator of chromosome condensation, putative	1	0	0
PF3D7_0403900	-2.01966		-0.0376313	0.382623	1.33179	SET domain protein, putative			PF3D7_0403900	-2.01966	-0.0376313	0.382623	1.33179	SET domain protein, putative	1	0	0
PF3D7_0802100	-2.3139		-0.0952234	0.231387	1.72391	transcription factor with AP2 domain(s)			PF3D7_0802100	-2.3139	-0.0952234	0.231387	1.72391	transcription factor with AP2 domain(s)	1	1	1
PF3D7_0613800	-2.74933		-0.196909	-0.0605949	1.75734	transcription factor with AP2 domain(s)			PF3D7_0613800	-2.74933	-0.196909	-0.0605949	1.75734	transcription factor with AP2 domain(s)	1	1	0
PF3D7_0730300	1.64628		0.531679	-0.163962	-2.10342	transcription factor with AP2 domain(s)			PF3D7_0730300	1.64628	0.531679	-0.163962	-2.10342	transcription factor with AP2 domain(s)	1	0	0
PF3D7_1115700	1.58806		0.150477	-0.204344	-1.96893	cysteine proteinase falcipain 2a			PF3D7_1115700	1.58806	0.150477	-0.204344	-1.96893	cysteine proteinase falcipain 2a	1	0	0
PF3D7_0509400	1.86993		-0.223015	-0.453303	-1.81586	RNA polymerase I			PF3D7_0509400	1.86993	-0.223015	-0.453303	-1.81586	RNA polymerase I	1	1	0
PF3D7_1412500	1.6438		-0.18574	-0.446612	-1.54176	actin II			PF3D7_1412500	1.6438	-0.18574	-0.446612	-1.54176	actin II	1	0	0
PF3D7_1364800	1.39997		-0.411682	-0.514699	-1.6906	DNA-directed RNA polymerases I, II, and III subunit RPABC1, putative			PF3D7_1364800	1.39997	-0.411682	-0.514699	-1.6906	DNA-directed RNA polymerases I, II, and III subunit RPABC1, putative	1	1	0
PF3D7_1020700	1.5344		-0.365909	-0.742136	-1.98169	histone acetyltransferase, putative			PF3D7_1020700	1.5344	-0.365909	-0.742136	-1.98169	histone acetyltransferase, putative	1	0	0
PF3D7_1426100	0.700794		0.345721	0.141035	-1.3659	basic transcription factor 3b, putative			PF3D7_1107800	1.51704	-0.37914	-0.815511	-1.36408	transcription factor with AP2 domain(s)	1	1	0
PF3D7_1421400	0.825973		0.292695	0.0937338	-0.998804	DNA-directed RNA polymerase III subunit RPC6, putative			PF3D7_0420300	1.32537	-0.30695	-0.648258	-1.29415	transcription factor with AP2 domain(s)	1	0	0
PF3D7_1139300	0.909417		0.176992	0.240081	-1.04531	transcription factor with AP2 domain(s)			PF3D7_1322100	1.34756	-0.362367	-0.401192	-1.21159	histone-lysine N-methyltransferase SET2	1	0	0
PF3D7_1426200	0.873661		-0.0111057	0.163239	-0.897496	protein arginine N-methyltransferase 1			PF3D7_0215700	1.10088	-0.532264	-0.587187	-1.03014	DNA-directed RNA polymerase II subunit RPB2, putative	1	0	0
PF3D7_1225400	0.927629		-0.103132	-0.00186164	-0.765189	conserved Plasmodium protein, unknown function			PF3D7_0816000	1.20737	-0.325033	-0.270722	-0.856005	ribosome assembly protein RRB1, putative	1	1	0
PF3D7_0415300	0.86213		-0.124607	0.075023	-0.67613	cdc2-related protein kinase 3			PF3D7_1415200	1.43447	-0.289328	-0.0494059	-1.3014	DNA-directed RNA polymerases I and III subunit RPAC2, putative	1	0	0
PF3D7_1472200	0.820815		0.464332	-0.0188784	-0.736387	histone deacetylase, putative			PF3D7_1134700	1.59176	-0.132262	-0.2285	-1.2959	DNA-directed RNA polymerase I subunit RPA2, putative	1	1	0
PF3D7_1243800	0.827812		0.286076	-0.0433288	-0.764452	WD repeat-containing protein 82, putative			PF3D7_0505000	1.3562	-0.155856	-0.259259	-1.1628	conserved Plasmodium membrane protein, unknown function	1	0	0
PF3D7_1027000	0.699341		0.23776	0.0879057	-0.680509	conserved Plasmodium protein, unknown function			PF3D7_1227800	1.36946	-0.095312	-0.220841	-1.0479	histone S-adenosyl methyltransferase, putative	1	1	0
PF3D7_0206600	0.848412		0.0818249	0.0672458	-0.660683	DNA-directed RNA polymerase III subunit RPC10, putative			PF3D7_1408200	1.11634	-0.258974	-0.287113	-1.2515	transcription factor with AP2 domain(s), putative	1	0	0
PF3D7_0110800	0.970073		0.229815	0.0796348	-0.805595	transcription initiation factor TFIIB, putative			PF3D7_1010200	1.15759	-0.118748	-0.180464	-1.27639	DNA2/NAM7 helicase, putative	1	0	0
PF3D7_1457700	0.935839		0.0666103	-0.047764	-0.848631	large ribosomal subunit nuclear export factor, putative			PF3D7_0811500	1.20401	-0.0117558	-0.303139	-1.42419	histone-arginine methyltransferase CARM1, putative	1	0	0
PF3D7_1202700	1.08298		0.127756	-0.0700026	-0.937253	conserved Plasmodium protein, unknown function			PF3D7_0801000	1.16948	0.201207	-0.145794	-1.23933	Plasmodium exported protein (PHISTc), unknown function	1	0	0
PF3D7_0912800	0.952079		0.0999089	-0.253576	-0.808189	tRNA (adenine(58)-N(1))-methyltransferase non-catalytic subunit TRM6, putative			PF3D7_0407300	1.11213	0.0118305	0.0356112	-1.28361	transcription factor, putative	1	1	0
PF3D7_1317200	0.828859		0.144458	-0.369392	-1.07828	transcription factor with AP2 domain(s)			PF3D7_1463400	0.961985	-0.00861581	0.0673093	-1.11927	DNA-directed RNA polymerase III subunit RPC4, putative	1	1	0
PF3D7_0923000	0.716416		0.0407304	-0.283152	-0.989467	DNA-directed RNA polymerase II subunit RPB3, putative			PF3D7_1442600	1.12668	0.276933	-0.517522	-1.0548	TRAP-like protein	1	0	0
PF3D7_1213700	0.717052		0.130189	-0.0546195	-0.977645	DNA-directed RNA polymerases I, II, and III subunit RPABC3, putative			PF3D7_1214200	0.544728	-0.161652	-0.0482374	-0.74156	histone-lysine N-methyltransferase, putative	0	0	0
PF3D7_1145800	0.782353		-0.0306058	-0.188344	-0.776318	conserved Plasmodium protein, unknown function			PF3D7_1445500	0.498508	-0.0552987	-0.20711	-0.745355	conserved Plasmodium protein, unknown function	0	0	0
PF3D7_0905800	0.831258		-0.130915	-0.207094	-0.794852	conserved Plasmodium protein, unknown function			PF3D7_1342700	0.503634	-0.213136	-0.25458	-0.729844	DNA-directed RNA polymerases I, II, and III subunit RPABC4, putative	0	1	0
PF3D7_0708100	0.839327		-0.137155	-0.264257	-0.951824	DNA-directed RNA polymerases I, II, and III subunit RPABC5, putative			PF3D7_1027400	0.563642	-0.0640571	-0.164248	-0.903491	DNA-directed RNA polymerase II subunit RPB7, putative	0	1	0
PF3D7_1118600	0.768803		-0.174726	-0.296918	-0.952374	histone acetyltransferase			PF3D7_1355300	0.772858	-0.172502	-0.0468202	-0.917596	histone-lysine N-methyltransferase, putative	0	0	0
PF3D7_1451400	0.693232		-0.155489	-0.29635	-0.85306	transcriptional regulatory protein sir2b			PF3D7_0822100	0.885293	-0.0325511	-0.107843	-1.00121	mediator of RNA polymerase II transcription subunit 7, putative	1	0	0
PF3D7_0822100	0.885293		-0.0325511	-0.107843	-1.00121	mediator of RNA polymerase II transcription subunit 7, putative			PF3D7_0708100	0.839327	-0.137155	-0.264257	-0.951824	DNA-directed RNA polymerases I, II, and III subunit RPABC5, putative	0	0	0
PF3D7_1355300	0.772858		-0.172502	-0.0468202	-0.917596	histone-lysine N-methyltransferase, putative			PF3D7_1118600	0.768803	-0.174726	-0.296918	-0.952374	histone acetyltransferase	0	1	1
PF3D7_1143300	1.01933		-0.0691978	-0.170852	-1.20794	DNA-directed RNA polymerases I and III subunit RPAC1, putative			PF3D7_1451400	0.693232	-0.155489	-0.29635	-0.85306	transcriptional regulatory protein sir2b	0	0	0
PF3D7_1329000	0.967733		-0.132726	-0.240557	-1.11375	DNA-directed RNA polymerase III subunit RPC1, putative			PF3D7_1145800	0.782353	-0.0306058	-0.188344	-0.776318	conserved Plasmodium protein, unknown function	0	0	0
PF3D7_1104700	0.840372		-0.0938412	-0.341352	-1.15469	DNA-directed RNA polymerase III subunit RPC8, putative			PF3D7_0905800	0.831258	-0.130915	-0.207094	-0.794852	conserved Plasmodium protein, unknown function	0	0	0
PF3D7_1206600	0.831715		-0.244823	-0.138769	-1.12219	DNA-directed RNA polymerase III subunit RPC2, putative			PF3D7_1206600	0.831715	-0.244823	-0.138769	-1.12219	DNA-directed RNA polymerase III subunit RPC2, putative	1	1	0
PF3D7_1027400	0.563642		-0.0640571	-0.164248	-0.903491	DNA-directed RNA polymerase II subunit RPB7, putative			PF3D7_1104700	0.840372	-0.0938412	-0.341352	-1.15469	DNA-directed RNA polymerase III subunit RPC8, putative	1	0	0
PF3D7_1342700	0.503634		-0.213136	-0.25458	-0.729844	DNA-directed RNA polymerases I, II, and III subunit RPABC4, putative			PF3D7_1329000	0.967733	-0.132726	-0.240557	-1.11375	DNA-directed RNA polymerase III subunit RPC1, putative	1	1	0
PF3D7_1445500	0.498508		-0.0552987	-0.20711	-0.745355	conserved Plasmodium protein, unknown function			PF3D7_1143300	1.01933	-0.0691978	-0.170852	-1.20794	DNA-directed RNA polymerases I and III subunit RPAC1, putative	1	0	0
PF3D7_1214200	0.544728		-0.161652	-0.0482374	-0.74156	histone-lysine N-methyltransferase, putative			PF3D7_1317200	0.828859	0.144458	-0.369392	-1.07828	transcription factor with AP2 domain(s)	1	0	0
PF3D7_0110700	0.548819		-0.0484325	0.190073	-0.873735	chromatin assembly factor 1 protein WD40 domain, putative			PF3D7_0923000	0.716416	0.0407304	-0.283152	-0.989467	DNA-directed RNA polymerase II subunit RPB3, putative	0	0	0
PF3D7_1336700	0.297173		-0.218714	0.148183	-0.772734	conserved Plasmodium protein, unknown function			PF3D7_1213700	0.717052	0.130189	-0.0546195	-0.977645	DNA-directed RNA polymerases I, II, and III subunit RPABC3, putative	0	0	0
PF3D7_1442600	1.12668		0.276933	-0.517522	-1.0548	TRAP-like protein			PF3D7_1472200	0.820815	0.464332	-0.0188784	-0.736387	histone deacetylase, putative	0	0	0
PF3D7_1415200	1.43447		-0.289328	-0.0494059	-1.3014	DNA-directed RNA polymerases I and III subunit RPAC2, putative			PF3D7_1243800	0.827812	0.286076	-0.0433288	-0.764452	WD repeat-containing protein 82, putative	0	0	0
PF3D7_1134700	1.59176		-0.132262	-0.2285	-1.2959	DNA-directed RNA polymerase I subunit RPA2, putative			PF3D7_1027000	0.699341	0.23776	0.0879057	-0.680509	conserved Plasmodium protein, unknown function	0	0	0
PF3D7_0505000	1.3562		-0.155856	-0.259259	-1.1628	conserved Plasmodium membrane protein, unknown function			PF3D7_0206600	0.848412	0.0818249	0.0672458	-0.660683	DNA-directed RNA polymerase III subunit RPC10, putative	0	0	0
PF3D7_1227800	1.36946		-0.095312	-0.220841	-1.0479	histone S-adenosyl methyltransferase, putative			PF3D7_0110800	0.970073	0.229815	0.0796348	-0.805595	transcription initiation factor TFIIB, putative	0	0	0
PF3D7_1408200	1.11634		-0.258974	-0.287113	-1.2515	transcription factor with AP2 domain(s), putative			PF3D7_1457700	0.935839	0.0666103	-0.047764	-0.848631	large ribosomal subunit nuclear export factor, putative	0	0	0
PF3D7_1010200	1.15759		-0.118748	-0.180464	-1.27639	DNA2/NAM7 helicase, putative			PF3D7_1202700	1.08298	0.127756	-0.0700026	-0.937253	conserved Plasmodium protein, unknown function	1	1	0
PF3D7_0811500	1.20401		-0.0117558	-0.303139	-1.42419	histone-arginine methyltransferase CARM1, putative			PF3D7_0912800	0.952079	0.0999089	-0.253576	-0.808189	tRNA (adenine(58)-N(1))-methyltransferase non-catalytic subunit TRM6, putative	0	0	0
PF3D7_0801000	1.16948		0.201207	-0.145794	-1.23933	Plasmodium exported protein (PHISTc), unknown function			PF3D7_0415300	0.86213	-0.124607	0.075023	-0.67613	cdc2-related protein kinase 3	0	1	1
PF3D7_0407300	1.11213		0.0118305	0.0356112	-1.28361	transcription factor, putative			PF3D7_1225400	0.927629	-0.103132	-0.00186164	-0.765189	conserved Plasmodium protein, unknown function	0	0	0
PF3D7_1463400	0.961985		-0.00861581	0.0673093	-1.11927	DNA-directed RNA polymerase III subunit RPC4, putative			PF3D7_1426200	0.873661	-0.0111057	0.163239	-0.897496	protein arginine N-methyltransferase 1	0	0	0
PF3D7_0816000	1.20737		-0.325033	-0.270722	-0.856005	ribosome assembly protein RRB1, putative			PF3D7_1139300	0.909417	0.176992	0.240081	-1.04531	transcription factor with AP2 domain(s)	1	1	0
PF3D7_0215700	1.10088		-0.532264	-0.587187	-1.03014	DNA-directed RNA polymerase II subunit RPB2, putative			PF3D7_1421400	0.825973	0.292695	0.0937338	-0.998804	DNA-directed RNA polymerase III subunit RPC6, putative	0	1	0
PF3D7_1322100	1.34756		-0.362367	-0.401192	-1.21159	histone-lysine N-methyltransferase SET2			PF3D7_1426100	0.700794	0.345721	0.141035	-1.3659	basic transcription factor 3b, putative	1	1	0
PF3D7_0420300	1.32537		-0.30695	-0.648258	-1.29415	transcription factor with AP2 domain(s)			PF3D7_1342900	0.571852	-0.0084205	-0.466	-1.80885	transcription factor with AP2 domain(s)	1	1	0
PF3D7_1107800	1.51704		-0.37914	-0.815511	-1.36408	transcription factor with AP2 domain(s)			PF3D7_0632800	0.924458	-0.259417	-1.26984	-0.0821852	erythrocyte membrane protein 1, PfEMP1	1	0	0
PF3D7_1342900	0.571852		-0.0084205	-0.465985	-1.80885	transcription factor with AP2 domain(s)			PF3D7_1140500	1.06507	0.14676	-0.685003	0	myosin F, putative	1	0	0
PF3D7_1416600	1.41391		-0.0474075	-0.432442	-0.4424	conserved Plasmodium protein, unknown function			PF3D7_1416600	1.41391	-0.0474075	-0.432442	-0.4424	conserved Plasmodium protein, unknown function	1	0	0
PF3D7_1140500	1.06507		0.14676	-0.685003		myosin F, putative			PF3D7_0602800	1.08567	0.189302	0	0	JmjC domain containing protein	1	0	0
PF3D7_0632800	0.924458		-0.259417	-1.26984	-0.0821852	erythrocyte membrane protein 1, PfEMP1			PF3D7_0603600	0.732833	0.085591	-0.0485725	-0.056422	conserved Plasmodium protein, unknown function	0	0	0
PF3D7_0711400	0.440697		-0.522203	-0.438287	-0.768958	histone deacetylase complex subunit SAP18, putative			PF3D7_1301500	0.860551	0.0263732	-0.281674	0	Plasmodium exported protein (PHISTa), unknown function	0	0	0
PF3D7_1458800	0.666803		-0.114126	-0.207482	-0.565056	DNA-directed RNA polymerase III subunit RPC5, putative			PF3D7_1412200	0.563587	0.361359	0.0204875	-0.0607495	conserved Plasmodium protein, unknown function	0	0	0
PF3D7_0709300	0.545507		-0.258676	-0.131989	-0.564847	Cg2 protein, putative			PF3D7_0910000	0.618331	-0.0256986	0.181559	-0.0454975	SET domain protein, putative	0	0	0
PF3D7_0205500	0.597065		-0.340832	-0.231757	-0.646838	DNA-directed RNA polymerase II 16 kDa subunit, putative			PF3D7_0109600	0.599551	0.129217	0.367212	-0.20223	cold-shock protein, putative	0	0	0
PF3D7_1106800	0.608737		-0.383736	-0.369586	-0.487227	protein kinase, putative			PF3D7_0807000	0.526827	0.136721	0.276564	-0.244943	gas41 homologue, putative	0	1	0
PF3D7_0506200	0.625326		-0.273347	-0.381689	-0.379836	TATA-box-binding protein			PF3D7_0519000	0.789416	0.24006	0.312161	-0.34691	histone RNA hairpin-binding protein, putative	0	0	0
PF3D7_0209700	0.562971		-0.0269071	-0.448489	-0.447015	RING zinc finger protein, putative			PF3D7_1107500	0.795929	0.0348349	0.239502	-0.394541	prefoldin, putative	0	0	0
PF3D7_0424200	0.694221		-0.104026	-0.508038	-0.46962	reticulocyte binding protein homologue 4			PF3D7_1011800	0.478232	0.405463	0.0475111	-0.510995	PRE-binding protein	0	1	0
PF3D7_1458000	0.819228		-0.253727	-0.549381	-0.638844	cysteine proteinase falcipain 1			PF3D7_0409800	0.508287	0.197936	-0.00882851	-0.478845	zinc finger protein, putative	0	0	0
PF3D7_1007700	0.530483		0.0418981	-0.648729	-0.748659	transcription factor with AP2 domain(s)			PF3D7_0522000	0.546559	0.185615	-0.201485	-0.537309	conserved Plasmodium protein, unknown function	0	0	0
PF3D7_1458600	0.551954		-0.218282	-0.56656	-0.650203	conserved Plasmodium protein, unknown function			PF3D7_0801900	0.652617	0.0732866	-0.185136	-0.614831	conserved Plasmodium protein, unknown function	0	0	0
PF3D7_1108000	0.498851		-0.203323	-0.514041	-0.700012	IWS1-like protein, putative			PF3D7_0208700	0.559798	-0.0413509	0.154944	-0.535421	conserved Plasmodium protein, unknown function, unspecified product	0	0	0
PF3D7_0610900	0.45415		-0.214495	-0.478658	-0.77987	transcription elongation factor SPT5, putative			PF3D7_0110700	0.548819	-0.0484325	0.190073	-0.873735	chromatin assembly factor 1 protein WD40 domain, putative	0	0	0
PF3D7_1235500	0.459014		-0.183523	-0.420201	-0.765798	mRNA methyltransferase, putative			PF3D7_1336700	0.297173	-0.218714	0.148183	-0.772734	conserved Plasmodium protein, unknown function	0	0	0
PF3D7_0303300	0.799245		-0.132507	-0.598799	-1.05708	DNA-directed RNA polymerases I, II, and III subunit RPABC2, putative			PF3D7_0622900	0.0915417	-0.166396	-0.00903141	-0.506297	transcription factor with AP2 domain(s), putative	0	0	0
PF3D7_1244200	0.71303		-0.140084	-0.597858	-0.888216	RNA polymerase II transcription factor B subunit 2, putative			PF3D7_1305200	0.00114696	-0.174098	-0.137346	-0.553902	transcription factor with AP2 domain(s)	0	1	0
PF3D7_0823300	0.773977		-0.22165	-0.718541	-0.81819	histone acetyltransferase GCN5			PF3D7_1466400	0.126237	0.123077	-0.243679	-0.619887	transcription factor with AP2 domain(s)	0	0	1
PF3D7_1406200	0.60576		-0.258907	-0.840913	-0.860394	conserved Plasmodium protein, unknown function			PF3D7_1037600	0.33581	0.00306061	-0.143657	-0.512553	DNA repair helicase RAD25, putative	0	1	0
PF3D7_1450400	0.626176		-0.312502	-0.660457	-1.00253	zinc finger protein, putative			PF3D7_1211600	0.305493	-0.0176713	-0.276934	-0.522441	lysine-specific histone demethylase 1, putative	0	0	0
PF3D7_1234100	0.950455		-0.396667	-0.775874	-0.701754	bromodomain protein, putative			PF3D7_0717300	0.402909	-0.0280078	-0.335887	-0.557217	transcription initiation factor IIE subunit alpha, putative	0	1	0
PF3D7_1011100	0.764099		-0.417711	-0.899301	-0.772163	conserved Plasmodium protein, unknown function			PF3D7_1210400	0.566385	-0.577119	-0.861861	-0.623244	general transcription factor 3C polypeptide 5, putative	0	1	0
PF3D7_1210400	0.566385		-0.577119	-0.861861	-0.623244	general transcription factor 3C polypeptide 5, putative			PF3D7_0711400	0.440697	-0.522203	-0.438287	-0.768958	histone deacetylase complex subunit SAP18, putative	0	0	0
PF3D7_0632500				-0.864966	-0.509351	erythrocyte membrane protein 1, PfEMP1			PF3D7_0506200	0.625326	-0.273347	-0.381689	-0.379836	TATA-box-binding protein	0	0	0
PF3D7_1209300	0.228489		-0.349064	-0.766152	-0.163895	zinc finger transcription factor, putative			PF3D7_1106800	0.608737	-0.383736	-0.369586	-0.487227	protein kinase, putative	0	0	0
PF3D7_0404100			-0.698534	-0.695939	-0.0612368	transcription factor with AP2 domain(s), putative			PF3D7_0205500	0.597065	-0.340832	-0.231757	-0.646838	DNA-directed RNA polymerase II 16 kDa subunit, putative	0	0	0
PF3D7_1147000			-1.22114			sporozoite and liver stage asparagine-rich protein			PF3D7_0709300	0.545507	-0.258676	-0.131989	-0.564847	Cg2 protein, putative	0	0	0
PF3D7_0625200	0.454865		-0.353281	0.355121	0.562858	conserved Plasmodium protein, unknown function			PF3D7_1458800	0.666803	-0.114126	-0.207482	-0.565056	DNA-directed RNA polymerase III subunit RPC5, putative	0	0	0
PF3D7_0602800	1.08567		0.189302			JmjC domain containing protein			PF3D7_0318200	0.51195	-0.106746	-0.234383	-0.42914	DNA-directed RNA polymerase II subunit RPB1	0	1	0
PF3D7_0603600	0.732833		0.085591	-0.0485725	-0.056422	conserved Plasmodium protein, unknown function			PF3D7_0209700	0.562971	-0.0269071	-0.448489	-0.447015	RING zinc finger protein, putative	0	0	0
PF3D7_1301500	0.860551		0.0263732	-0.281674		Plasmodium exported protein (PHISTa), unknown function			PF3D7_0424200	0.694221	-0.104026	-0.508038	-0.46962	reticulocyte binding protein homologue 4	0	0	0
PF3D7_1475000	0.38271		-0.042568	-0.0111034	0.12747	mediator of RNA polymerase II transcription subunit 31, putative			PF3D7_1235500	0.459014	-0.183523	-0.420201	-0.765798	mRNA methyltransferase, putative	0	1	0
PF3D7_1464000	0.291564		0.0161584	0.210623	-0.113149	YL1 nuclear protein, putative			PF3D7_0610900	0.45415	-0.214495	-0.478658	-0.77987	transcription elongation factor SPT5, putative	0	0	0
PF3D7_0506800	0.372733		0.048291	0.0469905	-0.127873	transcription factor 25, putative			PF3D7_1108000	0.498851	-0.203323	-0.514041	-0.700012	IWS1-like protein, putative	0	0	0
PF3D7_1469700	0.305662		0.0426619	0.053894	0.0237155	mediator of RNA polymerase II transcription subunit 6, putative			PF3D7_1458600	0.551954	-0.218282	-0.56656	-0.650203	conserved Plasmodium protein, unknown function	0	1	0
PF3D7_1032900	0.232831		-0.0981507	0.109795	0.0280026	RNA polymerase II-associated protein 1, putative			PF3D7_1007700	0.530483	0.0418981	-0.648729	-0.748659	transcription factor with AP2 domain(s)	0	1	1
PF3D7_0910000	0.618331		-0.0256986	0.181559	-0.0454975	SET domain protein, putative			PF3D7_0303300	0.799245	-0.132507	-0.598799	-1.05708	DNA-directed RNA polymerases I, II, and III subunit RPABC2, putative	1	1	0
PF3D7_1338800	0.368269		0.261439	0.43598	-0.179662	CPW-WPC family protein			PF3D7_1244200	0.71303	-0.140084	-0.597858	-0.888216	RNA polymerase II transcription factor B subunit 2, putative	0	1	0
PF3D7_0807000	0.526827		0.136721	0.276564	-0.244943	gas41 homologue, putative			PF3D7_0823300	0.773977	-0.22165	-0.718541	-0.81819	histone acetyltransferase GCN5	0	1	0
PF3D7_0109600	0.599551		0.129217	0.367212	-0.20223	cold-shock protein, putative			PF3D7_1406200	0.60576	-0.258907	-0.840913	-0.860394	conserved Plasmodium protein, unknown function	0	0	0
PF3D7_1412200	0.563587		0.361359	0.0204875	-0.0607495	conserved Plasmodium protein, unknown function			PF3D7_1450400	0.626176	-0.312502	-0.660457	-1.00253	zinc finger protein, putative	0	0	0
PF3D7_1011800	0.478232		0.405463	0.0475111	-0.510995	PRE-binding protein			PF3D7_1011100	0.764099	-0.417711	-0.899301	-0.772163	conserved Plasmodium protein, unknown function	0	1	0
PF3D7_1125300	0.490594		0.330207	0.0880467	-0.395094	DNA-directed RNA polymerase			PF3D7_1234100	0.950455	-0.396667	-0.775874	-0.701754	bromodomain protein, putative	0	0	0
PF3D7_0409800	0.508287		0.197936	-0.00882851	-0.478845	zinc finger protein, putative			PF3D7_1458000	0.819228	-0.253727	-0.549381	-0.638844	cysteine proteinase falcipain 1	0	0	0
PF3D7_0522000	0.546559		0.185615	-0.201485	-0.537309	conserved Plasmodium protein, unknown function			PF3D7_0632500	0	0	-0.864966	-0.509351	erythrocyte membrane protein 1, PfEMP1	0	0	0
PF3D7_0801900	0.652617		0.0732866	-0.185136	-0.614831	conserved Plasmodium protein, unknown function			PF3D7_1014600	0.0802274	-0.149334	-0.541558	-0.0748004	transcriptional coactivator ADA2	0	1	0
PF3D7_0208700	0.559798		-0.0413509	0.154944	-0.535421	conserved Plasmodium protein, unknown function, unspecified product			PF3D7_1104200	0.113899	-0.165434	-0.52799	-0.0635488	chromatin remodeling protein	0	1	0
PF3D7_1107500	0.795929		0.0348349	0.239502	-0.394541	prefoldin, putative			PF3D7_1209300	0.228489	-0.349064	-0.766152	-0.163895	zinc finger transcription factor, putative	0	0	0
PF3D7_0519000	0.789416		0.24006	0.312161	-0.34691	histone RNA hairpin-binding protein, putative			PF3D7_0404100	0	-0.698534	-0.695939	-0.0612368	transcription factor with AP2 domain(s), putative	0	0	0
PF3D7_0611200	0.130035		0.20644	0.312093	0.0727778	transcription factor with AP2 domain(s), putative			PF3D7_1147000	0	-1.22114	0	0	sporozoite and liver stage asparagine-rich protein	0	0	0
PF3D7_0613900	0.117104		0.296028	0.165069	0.149857	myosin E, putative			PF3D7_0625200	0.454865	-0.353281	0.355121	0.562858	conserved Plasmodium protein, unknown function	1	1	0
PF3D7_1224700	-0.0491809		0.214497	0.139883	0.298883	conserved Plasmodium protein, unknown function			PF3D7_1015900	0.0478648	0.343315	0.878527	-0.316832	enolase	0	1	0
PF3D7_1464400	-0.00240356		0.117273	0.151747	0.307437	zinc finger protein, putative			PF3D7_1111900	-0.118563	-0.00276086	0.905247	0.139403	conserved Plasmodium protein, unknown function	0	0	0
PF3D7_1302500	-0.0893565		0.0526574	0.210174	0.145408	conserved Plasmodium protein, unknown function			PF3D7_1353200	-0.255877	-0.0563777	0.598595	0.044734	membrane associated histidine-rich protein	0	0	1
PF3D7_1428800	-0.209848		0.0136291	0.204202	0.24722	transcription initiation TFIID-like, putative			PF3D7_0925700	-0.189782	0.131113	0.182142	0.513331	histone deacetylase 1	0	1	0
PF3D7_1112600	-0.16101		0.0375338	0.347047	0.233734	DNA helicase, putative			PF3D7_1333700	-0.295117	0.254109	0.340044	0.639099	histone H3-like centromeric protein CSE4	0	1	0
PF3D7_1359200	-0.108483		0.212086	0.297203	0.154821	high mobility group protein B4, putative			PF3D7_1363500	-0.505791	-0.0208747	0.031939	0.592432	DNase I-like protein, putative	0	0	0
PF3D7_0934100	-0.178821		0.169454	0.355526	0.135629	TFIIH basal transcription factor complex helicase XPD subunit			PF3D7_1146600	-0.574449	0.0807813	0.107353	0.558799	CCAAT-box DNA binding protein subunit B	0	0	0
PF3D7_1120900	-0.154174		0.285757	0.393991	0.0469971	heat shock factor-binding protein 1			PF3D7_0416400	-0.625208	0.096404	0.0503788	0.716964	histone acetyltransferase, putative	0	0	0
PF3D7_0924400	-0.16261		0.0945405	-0.0753474	0.108648	conserved Plasmodium protein, unknown function			PF3D7_1119700	-0.597199	0.192645	-0.000743	0.655464	conserved Plasmodium protein, unknown function	0	0	0
PF3D7_0313000	-0.188091		0.0662255	-0.041481	0.06977	conserved Plasmodium protein, unknown function			PF3D7_0502100	-0.585872	0.151044	-0.0884666	0.469683	HCNGP-like protein	0	0	0
PF3D7_0305100	-0.137403		0.0132516	0.0288167	0.0576025	conserved Plasmodium protein, unknown function			PF3D7_0914600	-0.521424	0.249538	0.118303	0.513581	transcription elongation factor 1, putative	0	0	0
PF3D7_1222600			0.113288			transcription factor with AP2 domain(s)			PF3D7_0927600	-0.613795	-0.0339375	0.0201373	0.369186	RNA-binding protein, putative	0	0	0
PF3D7_0824000				-0.107232	-0.0664774	conserved Plasmodium protein, unknown function			PF3D7_1333900	-0.629429	0.139818	0.0739522	0.283923	conserved Plasmodium protein, unknown function	0	0	0
PF3D7_1103800	0.00828074		0.0359218	-0.134916	-0.0778587	CCR4-NOT transcription complex subunit 1, putative			PF3D7_0629700	-0.77998	0.0742617	-0.00829471	0.277453	SET domain protein, putative	0	1	0
PF3D7_1127800	0.108747		-0.0200575	0.0461585	0.0853357	conserved Plasmodium protein, unknown function			PF3D7_0104800	-0.51043	-0.0672388	0.239879	0.294938	novel putative transporter 1, putative	0	0	0
PF3D7_1403800	0.0837905		0.00874184	-0.0360105	0.187215	nuclear formin-like protein MISFIT, putative			PF3D7_0903200	-0.588537	0.0595845	0.298637	0.42923	ras-related protein RAB7	0	1	0
PF3D7_0520400	0.0237731		-0.0684795	-0.00276915	0.129632	conserved Plasmodium protein, unknown function			PF3D7_1361900	-0.587023	0.180848	0.297767	0.317153	proliferating cell nuclear antigen 1	0	0	0
PF3D7_1449300	0.0115114		-0.113972	-0.0801828	0.187576	transcription factor IIIb subunit, putative			PF3D7_1441100	-0.606921	0.232085	0.331939	0.217148	conserved Plasmodium protein, unknown function	0	0	0
PF3D7_1353500	0.0151016		-0.0208475	0.230266	-0.145291	RNA polymerase II transcription factor B subunit 4, putative			PF3D7_1350900	-0.589803	0.147047	0.5031	0.734406	transcription factor with AP2 domain(s)	0	0	0
PF3D7_1036500	0.0125105		0.315974	0.0689943	-0.141823	probable protein, unknown function			PF3D7_1143100	-0.621258	0.228084	0.37418	0.75211	transcription factor with AP2 domain(s)	0	0	0
PF3D7_0623600	0.0404569		0.21493	0.127388	-0.0391065	transcription or splicing factor-like protein, putative			PF3D7_1466100	-0.682523	0.188525	0.265243	0.621572	protein phosphatase containing kelch-like domains	0	0	0
PF3D7_0517400	0.0456074		0.102122	0.0961623	-0.102341	FACT complex subunit SPT16, putative			PF3D7_0423200	-0.60594	0.222886	0.155003	0.866954	BSD-domain protein, putative	0	0	0
PF3D7_1404000	0.060621		0.0924976	0.125044	-0.173114	DNA-directed RNA polymerase II subunit RPB4, putative			PF3D7_1202900	-0.761874	0.425381	0.100995	0.700019	high mobility group protein B1	0	0	0
PF3D7_0912500	-0.177515		0.165242	0.130923	-0.15067	SAP domain-containing protein, putative			PF3D7_0617900	-0.539008	0.488434	0.172232	0.581521	histone H3 variant	0	0	0
PF3D7_1441400	0.321422		0.0649085	0.0264034	-0.364225	FACT complex subunit SSRP1, putative			PF3D7_1315800	-0.460295	0.515094	0.0237431	0.512184	transcription factor MYB1	0	0	0
PF3D7_1304900	0.177119		0.12772	0.0459092	-0.37244	DNA-directed RNA polymerase II subunit RPB11, putative			PF3D7_1006100	-0.440647	0.439386	0.688562	0.732484	CCR4-NOT transcription complex subunit 5, putative	0	0	0
PF3D7_1407800	0.238232		0.123947	0.0943378	-0.216321	plasmepsin IV			PF3D7_0522200	-0.49634	0.414122	0.577236	0.512925	transcription initiation factor TFIID subunit 10, putative	0	1	0
PF3D7_0521400	0.130676		0.223103	0.0451807	-0.231523	conserved Plasmodium protein, unknown function			PF3D7_1314900	-0.452664	0.344045	0.778421	0.343501	general transcription factor IIH subunit 2	0	1	0
PF3D7_1315100			0.260781	-0.0118391	-0.336318	serine/threonine protein kinase			PF3D7_0828000	0	0.712455	0	1.2454	rhomboid protease ROM3	1	0	0
PF3D7_0315800	0.449223		0.0941428	-0.143179	-0.307172	zinc finger protein, putative			PF3D7_1229800	0.117066	0.438026	-0.382781	0.517515	myosin D	0	0	0
PF3D7_1308100	0.364804		-0.123096	-0.158261	-0.368951	CCAAT-binding transcription factor, putative			PF3D7_0517600	0	0.901418	0	0	F-actin-capping protein subunit beta, putative	0	0	0
PF3D7_1306500	0.317306		-0.0648992	-0.179442	-0.296122	MORN repeat protein, putative			PF3D7_1347000	0.174909	1.03065	0.497306	0.318853	WD repeat-containing protein 92, putative	1	0	0
PF3D7_1304700	0.314829		-0.172227	-0.0719237	-0.240684	cyclin			PF3D7_1016900	-0.387738	0.239041	0.973095	1.41375	early transcribed membrane protein 10.3	1	0	1
PF3D7_1145000	0.276276		-0.0842955	0.00265915	-0.183257	conserved Plasmodium protein, unknown function			PF3D7_0805200	-1.07969	-0.168829	0.0499322	1.8008	gamete release protein, putative	1	0	0
PF3D7_0511300	0.343081		0.0932426	-0.179215	-0.450621	MORN repeat protein, putative			PF3D7_1115200	-1.16138	0.069988	0.277668	1.40378	histone-lysine N-methyltransferase SET7	1	0	0
PF3D7_1037600	0.33581		0.00306061	-0.143657	-0.512553	DNA repair helicase RAD25, putative			PF3D7_1008600	-0.99153	0	0	1.43163	zinc finger C-x8-C-x5-C-x3-H type, putative	1	0	0
PF3D7_0926000	0.371479		-0.0175915	-0.223237	-0.485838	protein kinase, putative			PF3D7_1328800	-0.877634	0.187618	0.118497	1.41602	transcriptional regulatory protein sir2a	1	0	0
PF3D7_1211600	0.305493		-0.0176713	-0.276934	-0.522441	lysine-specific histone demethylase 1, putative			PF3D7_0407700	-0.808592	-0.0759707	0.312461	1.26902	conserved Plasmodium protein, unknown function	1	0	0
PF3D7_0717300	0.402909		-0.0280078	-0.335887	-0.557217	transcription initiation factor IIE subunit alpha, putative			PF3D7_1461400	-0.708164	-0.549463	-0.267305	1.3191	conserved Plasmodium protein, unknown function	1	0	0
PF3D7_1030000	0.437983		-0.137182	-0.375861	-0.494524	transcription elongation factor SPT4, putative			PF3D7_1456000	-0.801273	-0.612462	-0.027538	0.464933	transcription factor with AP2 domain(s)	0	0	0
PF3D7_0809500	0.415784		-0.119566	-0.280858	-0.395608	histone acetyltransferase subunit NuA4, putative			PF3D7_0809900	-0.57619	-0.22007	-0.14769	0.0983589	JmjC domain containing protein	0	0	0
PF3D7_0318200	0.51195		-0.106746	-0.234383	-0.42914	DNA-directed RNA polymerase II subunit RPB1			PF3D7_0827800	-0.522354	-0.210737	-0.18612	0.232095	SET domain protein, putative	0	1	0
PF3D7_1222400	0.353158		-0.229425	-0.411582	-0.291268	transcription factor with AP2 domain(s)			PF3D7_0410800	-0.469051	-0.281623	-0.26173	0.505519	conserved Plasmodium protein, unknown function	0	0	0
PF3D7_1144600	0.291724		-0.13438	-0.401913	-0.400633	transcription initiation factor IIF subunit beta, putative			PF3D7_0817900	-0.67458	-0.120116	-0.327144	0.65677	high mobility group protein B2	0	0	0
PF3D7_1449500	0.245235		-0.117136	-0.29113	-0.355214	transcription factor with AP2 domain(s), putative			PF3D7_0320900	-0.688886	-0.202546	-0.390576	0.700267	histone H2A variant, putative	0	1	0
PF3D7_0216000	0.244423		-0.24628	-0.301372	-0.321095	DEAD/DEAH box helicase, putative			PF3D7_1457900	-1.17058	-0.0975502	-0.451591	0.649588	conserved Plasmodium protein, unknown function	1	0	0
PF3D7_1008100	0.303117		-0.028653	-0.443829	-0.304305	zinc finger protein, putative			PF3D7_1302200	-1.3798	0	0	0	early transcribed membrane protein 13	1	0	0
PF3D7_1305200	0.00114696		-0.174098	-0.137346	-0.553902	transcription factor with AP2 domain(s)			PF3D7_1239200	-0.895209	0.0763601	-0.357589	-0.140243	transcription factor with AP2 domain(s)	0	1	0
PF3D7_0622900	0.0915417		-0.166396	-0.00903141	-0.506297	transcription factor with AP2 domain(s), putative			PF3D7_0714000	-1.934	-0.191896	0.796714	0	histone H2B variant	1	1	0
PF3D7_1203700	0.112845		0.00699898	-0.199853	-0.339314	nucleosome assembly protein			PF3D7_1129600	-0.00646643	-0.092752	-2.7272	0	phosphatidylinositol-4-phosphate 5-kinase, putative	1	0	0
PF3D7_0323600	0.0618321		0.0147652	-0.0458369	-0.322455	conserved Plasmodium protein, unknown function
PF3D7_0929000	0.20154		-0.0599745	-0.0846124	-0.340654	transcription initiation factor TFIID subunit 7, putative
PF3D7_1033600	0.202529		0.043774	-0.0574129	-0.344948	myb2 transcription factor, putative
PF3D7_1033700	0.208635		0.0440766	-0.0158206	-0.262103	bromodomain protein 1
PF3D7_0621000	-0.107324		-0.0718284	-0.062069	-0.33357	conserved Plasmodium protein, unknown function
PF3D7_0110400	-0.0472684		-0.115793	-0.090824	-0.249272	DNA-directed RNA polymerase II subunit RPB9, putative
PF3D7_1235300	-0.12224		-0.0884251	-0.062841	-0.191043	CCR4-NOT transcription complex subunit 4, putative
PF3D7_1466400	0.126237		0.123077	-0.243679	-0.619887	transcription factor with AP2 domain(s)
PF3D7_0934400	-0.192733		-0.394158	-0.221085	-0.0821367	transcription factor with AP2 domain(s), putative
PF3D7_1247800			-0.473995			dipeptidyl aminopeptidase 2
PF3D7_1128200	0.258078		-0.304795	-0.0269737	-0.290598	multiprotein-bridging factor 1, putative
PF3D7_0905100	0.175578		-0.353081	-0.124587	-0.18289	nucleoporin NUP100/NSP100, putative
PF3D7_0406600	0.216424		-0.155758	-0.114153	-0.159199	conserved Plasmodium protein, unknown function
PF3D7_1441900	0.197919		-0.0425617	-0.136493	-0.124412	RNA polymerase II transcription factor B subunit 5, putative
PF3D7_1225200	0.160763		-0.130954	-0.19297	-0.058668	conserved Plasmodium protein, unknown function
PF3D7_0914900	0.104525		-0.154261	-0.193061	0.0638732	BSD-domain protein, putative
PF3D7_1014600	0.0802274		-0.149334	-0.541558	-0.0748004	transcriptional coactivator ADA2
PF3D7_1104200	0.113899		-0.165434	-0.52799	-0.0635488	chromatin remodeling protein
PF3D7_1221000	0.117276		-0.289758	-0.488359	0.0943703	histone-lysine N-methyltransferase, H3 lysine-4 specific
PF3D7_1433300	0.168759		-0.296004	-0.385691	0.0445138	chromatin assembly factor 1 P55 subunit, putative
PF3D7_1008000	0.152504		-0.31112	-0.340913	-0.145789	histone deacetylase 2
PF3D7_0828000			0.712455		1.2454	rhomboid protease ROM3
PF3D7_1229800	0.117066		0.438026	-0.382781	0.517515	myosin D
PF3D7_1010400	0.00250291		0.157619	-0.179916	0.435412	conserved Plasmodium protein, unknown function
PF3D7_0517200	0.0883089		0.0922056	0.0153786	0.48764	conserved Plasmodium protein, unknown function
PF3D7_1362100			0.0479107	0.0403053	0.482413	14-3-3 protein
PF3D7_1347000	0.174909		1.03065	0.497306	0.318853	WD repeat-containing protein 92, putative
PF3D7_0517600			0.901418			F-actin-capping protein subunit beta, putative
PF3D7_1316900	-0.321611		0.373853	0.0748696	0.140074	conserved Plasmodium protein, unknown function
PF3D7_0505600	-0.306999		0.0769453	0.0936872	0.302758	conserved Plasmodium protein, unknown function
PF3D7_1337400	-0.371144		0.0679128	0.148811	0.221741	conserved Plasmodium protein, unknown function
PF3D7_0714500	-0.394363		0.0528225	0.0874541	0.114945	transcription elongation factor s-II, putative
PF3D7_0919000	-0.381044		0.131234	0.173432	0.0668701	nucleosome assembly protein
PF3D7_1448300	-0.495559		0.101473	-0.12124	0.1682	conserved Plasmodium protein, unknown function
PF3D7_1472700	-0.412553		0.194343	0.292743	0.314035	DNA-directed RNA polymerase, alpha subunit, putative
PF3D7_1361900	-0.587023		0.180848	0.297767	0.317153	proliferating cell nuclear antigen 1
PF3D7_1441100	-0.606921		0.232085	0.331939	0.217148	conserved Plasmodium protein, unknown function
PF3D7_0903200	-0.588537		0.0595845	0.298637	0.42923	ras-related protein RAB7
PF3D7_0104800	-0.51043		-0.0672388	0.239879	0.294938	novel putative transporter 1, putative
PF3D7_0629700	-0.77998		0.0742617	-0.00829471	0.277453	SET domain protein, putative
PF3D7_1333900	-0.629429		0.139818	0.0739522	0.283923	conserved Plasmodium protein, unknown function
PF3D7_0927600	-0.613795		-0.0339375	0.0201373	0.369186	RNA-binding protein, putative
PF3D7_0502100	-0.585872		0.151044	-0.0884666	0.469683	HCNGP-like protein
PF3D7_0914600	-0.521424		0.249538	0.118303	0.513581	transcription elongation factor 1, putative
PF3D7_1119700	-0.597199		0.192645	-0.000743	0.655464	conserved Plasmodium protein, unknown function
PF3D7_0416400	-0.625208		0.096404	0.0503788	0.716964	histone acetyltransferase, putative
PF3D7_1146600	-0.574449		0.0807813	0.107353	0.558799	CCAAT-box DNA binding protein subunit B
PF3D7_1363500	-0.505791		-0.0208747	0.031939	0.592432	DNase I-like protein, putative
PF3D7_0818200	-0.374291		0.0535118	0.122525	0.480762	14-3-3 protein
PF3D7_0925700	-0.189782		0.131113	0.182142	0.513331	histone deacetylase 1
PF3D7_1333700	-0.295117		0.254109	0.340044	0.639099	histone H3-like centromeric protein CSE4
PF3D7_1350900	-0.589803		0.147047	0.5031	0.734406	transcription factor with AP2 domain(s)
PF3D7_1143100	-0.621258		0.228084	0.37418	0.75211	transcription factor with AP2 domain(s)
PF3D7_1466100	-0.682523		0.188525	0.265243	0.621572	protein phosphatase containing kelch-like domains
PF3D7_0423200	-0.60594		0.222886	0.155003	0.866954	BSD-domain protein, putative
PF3D7_1202900	-0.761874		0.425381	0.100995	0.700019	high mobility group protein B1
PF3D7_0617900	-0.539008		0.488434	0.172232	0.581521	histone H3 variant
PF3D7_1315800	-0.460295		0.515094	0.0237431	0.512184	transcription factor MYB1
PF3D7_1006100	-0.440647		0.439386	0.688562	0.732484	CCR4-NOT transcription complex subunit 5, putative
PF3D7_0522200	-0.49634		0.414122	0.577236	0.512925	transcription initiation factor TFIID subunit 10, putative
PF3D7_1314900	-0.452664		0.344045	0.778421	0.343501	general transcription factor IIH subunit 2
PF3D7_1306700	-0.421361		-0.0181709	0.48022	0.195464	conserved Plasmodium protein, unknown function
PF3D7_1353200	-0.255877		-0.0563777	0.598595	0.044734	membrane associated histidine-rich protein
PF3D7_1111900	-0.118563		-0.00276086	0.905247	0.139403	conserved Plasmodium protein, unknown function
PF3D7_1015900	0.0478648		0.343315	0.878527	-0.316832	enolase
PF3D7_0714000	-1.934		-0.191896	0.796714		histone H2B variant
PF3D7_1239200	-0.895209		0.0763601	-0.357589	-0.140243	transcription factor with AP2 domain(s)
PF3D7_1302200	-1.3798					early transcribed membrane protein 13
PF3D7_1457900	-1.17058		-0.0975502	-0.451591	0.649588	conserved Plasmodium protein, unknown function
PF3D7_1460800	-0.323989		-0.272838	0.216311	0.457028	snRNA-activating protein complex subunit 3, putative
PF3D7_0727500	-0.311394		-0.0148574	-0.225873	0.113359	conserved Plasmodium protein, unknown function
PF3D7_1227400	-0.168014		-0.0558661	-0.152215	0.172238	conserved Plasmodium protein, unknown function
PF3D7_0703200	-0.286698		-0.260966	-0.120651	0.18322	conserved Plasmodium protein, unknown function
PF3D7_0827800	-0.522354		-0.210737	-0.18612	0.232095	SET domain protein, putative
PF3D7_0809900	-0.57619		-0.22007	-0.14769	0.0983589	JmjC domain containing protein
PF3D7_0410800	-0.469051		-0.281623	-0.26173	0.505519	conserved Plasmodium protein, unknown function
PF3D7_0817900	-0.67458		-0.120116	-0.327144	0.65677	high mobility group protein B2
PF3D7_0320900	-0.688886		-0.202546	-0.390576	0.700267	histone H2A variant, putative
PF3D7_1456000	-0.801273		-0.612462	-0.027538	0.464933	transcription factor with AP2 domain(s)
PF3D7_1461400	-0.708164		-0.549463	-0.267305	1.3191	conserved Plasmodium protein, unknown function
PF3D7_0407700	-0.808592		-0.0759707	0.312461	1.26902	conserved Plasmodium protein, unknown function
PF3D7_1328800	-0.877634		0.187618	0.118497	1.41602	transcriptional regulatory protein sir2a
PF3D7_1008600	-0.99153				1.43163	zinc finger C-x8-C-x5-C-x3-H type, putative
PF3D7_1115200	-1.16138		0.069988	0.277668	1.40378	histone-lysine N-methyltransferase SET7
PF3D7_0805200	-1.07969		-0.168829	0.0499322	1.8008	gamete release protein, putative
PF3D7_1016900	-0.387738		0.239041	0.973095	1.41375	early transcribed membrane protein 10.3
PF3D7_1129600	-0.00646643		-0.092752	-2.7272		phosphatidylinositol-4-phosphate 5-kinase, putative

## Sheet: Calcium signaling
List generated: Plasmodb accessed 24/07/2017, Search term: Calcium, Organism: Plasmodium falciparum 3D7
Conditional formatting indicate FC>0.5 (increased expression) or <-0.5 decreased expression in all cases
Probed dataset									Differential dataset
Pf gene ID (www.plasmodb.org)	Pf Arrested transcriptome		Pf RE1 transcriptome	Pf RE2 transcriptome	Pf RE3 transcriptome	PlasmoDB annotation (www.plasmodb.org) PlasmoDBv33	Gene name/symbol		Pf gene ID (www.plasmodb.org)	Pf Arrested transcriptome	Pf RE1 transcriptome	Pf RE2 transcriptome	Pf RE3 transcriptome	PlasmoDB annotation (www.plasmodb.org) PlasmoDBv33	Gene name/symbol	Strong response	Essential P. berghei	Essential P. falciparum
PF3D7_0717500	-2.44839		0.612802	1.44708	2.53291	calcium-dependent protein kinase 4	CDPK4		PF3D7_0717500	-2.44839	0.612802	1.44708	2.53291	calcium-dependent protein kinase 4	CDPK4	1	0	0
PF3D7_1451700	-2.39924		0.185734	1.13425	2.21252	calcineurin subunit B	CNB		PF3D7_1451700	-2.39924	0.185734	1.13425	2.21252	calcineurin subunit B	CNB	1	0	1
PF3D7_0217500	-3.0317		-0.040713	0.99712	2.86702	calcium-dependent protein kinase 1	CDPK1		PF3D7_0217500	-3.0317	-0.040713	0.99712	2.86702	calcium-dependent protein kinase 1	CDPK1	1	0	1
PF3D7_0216800	-2.62959		-0.0286828	0.822875	2.82138	conserved Plasmodium membrane protein, unknown function	null		PF3D7_0216800	-2.62959	-0.0286828	0.822875	2.82138	conserved Plasmodium membrane protein, unknown function	null	1	0	0
PF3D7_0802800	-2.66793		-0.111798	0.73646	2.56692	serine/threonine protein phosphatase 2B catalytic subunit A	CNA		PF3D7_0802800	-2.66793	-0.111798	0.73646	2.56692	serine/threonine protein phosphatase 2B catalytic subunit A	CNA	1	1	0
PF3D7_0918000	-3.03335		0.129169	0.619855	2.22847	glideosome-associated protein 50	GAP50		PF3D7_0918000	-3.03335	0.129169	0.619855	2.22847	glideosome-associated protein 50	GAP50	1	1	0
PF3D7_0414200	-2.35551		0.108169	0.710429	1.56017	calmodulin-like protein	null		PF3D7_0414200	-2.35551	0.108169	0.710429	1.56017	calmodulin-like protein	null	1	0	0
PF3D7_0414200	-2.35551		0.108169	0.710429	1.56017	calmodulin-like protein	null		PF3D7_0414200	-2.35551	0.108169	0.710429	1.56017	calmodulin-like protein	null	1	0	0
PF3D7_0528500	-2.22738		0.198017	0.813402	1.60543	F-actin-capping protein subunit alpha, putative	CPalpha		PF3D7_0528500	-2.22738	0.198017	0.813402	1.60543	F-actin-capping protein subunit alpha, putative	CPalpha	1	1	0
PF3D7_0623300	-1.62786		0.236367	0.855465	1.31552	EGF-like membrane protein, putative	null		PF3D7_0623300	-1.62786	0.236367	0.855465	1.31552	EGF-like membrane protein, putative	null	1	0	0
PF3D7_1446600	-1.86038		0.233211	0.75552	1.33443	centrin-2	CEN2		PF3D7_1446600	-1.86038	0.233211	0.75552	1.33443	centrin-2	CEN2	1	1	0
PF3D7_1027700	-1.52546		0.0447403	0.512657	1.31824	centrin-3	CEN3		PF3D7_1027700	-1.52546	0.0447403	0.512657	1.31824	centrin-3	CEN3	1	0	0
PF3D7_1019500	-1.50174		0.166649	0.585412	1.53361	conserved Plasmodium membrane protein, unknown function	null		PF3D7_1019500	-1.50174	0.166649	0.585412	1.53361	conserved Plasmodium membrane protein, unknown function	null	1	0	0
PF3D7_1019500	-1.50174		0.166649	0.585412	1.53361	conserved Plasmodium membrane protein, unknown function	null		PF3D7_1019500	-1.50174	0.166649	0.585412	1.53361	conserved Plasmodium membrane protein, unknown function	null	1	0	0
PF3D7_1105500	-1.76567		0.147321	0.59774	1.5205	centrin-4	CEN4		PF3D7_1105500	-1.76567	0.147321	0.59774	1.5205	centrin-4	CEN4	1	0	0
PF3D7_0627200	-1.62916		-0.00963567	0.825245	1.51121	myosin light chain, putative	null		PF3D7_0627200	-1.62916	-0.00963567	0.825245	1.51121	myosin light chain, putative	null	1	0	0
PF3D7_1444200	-1.37242		-0.116305	0.935679	1.70609	calmodulin-like protein	null		PF3D7_1444200	-1.37242	-0.116305	0.935679	1.70609	calmodulin-like protein	null	1	0	0
PF3D7_1337800	-1.55845		0.411403	0.577958	1.92442	calcium-dependent protein kinase 5	CDPK5		PF3D7_1337800	-1.55845	0.411403	0.577958	1.92442	calcium-dependent protein kinase 5	CDPK5	1	1	1
PF3D7_0806300	-1.51662		0.10241	0.0221039	2.0138	ferlin, putative	null		PF3D7_0806300	-1.51662	0.10241	0.0221039	2.0138	ferlin, putative	null	1	1	0
PF3D7_1138400	-1.91514		-0.00530465	-0.0310052	1.57998	guanylyl cyclase	GCalpha		PF3D7_1138400	-1.91514	-0.00530465	-0.0310052	1.57998	guanylyl cyclase	GCalpha	1	1	1
PF3D7_1222700	-1.54089		-0.185799	-0.00135838	1.37436	glideosome-associated protein 45	GAP45		PF3D7_1222700	-1.54089	-0.185799	-0.00135838	1.37436	glideosome-associated protein 45	GAP45	1	0	0
PF3D7_0715300	-1.71627		0.00986871	0.332959	1.21708	calcium/calmodulin-dependent protein kinase, putative	null		PF3D7_0715300	-1.71627	0.00986871	0.332959	1.21708	calcium/calmodulin-dependent protein kinase, putative	null	1	0	0
PF3D7_1470500	-0.721782		0.280602	0.597054	0.993745	phosphodiesterase delta, putative	PDEdelta		PF3D7_1470500	-0.721782	0.280602	0.597054	0.993745	phosphodiesterase delta, putative	PDEdelta	0	0	0
PF3D7_1243900	-0.841195		0.368438	0.2327	1.06269	double C2-like domain-containing protein	DOC2		PF3D7_1243900	-0.841195	0.368438	0.2327	1.06269	double C2-like domain-containing protein	DOC2	1	0	0
PF3D7_0319000	-1.01483		-0.195558	0.115583	1.0722	P-type ATPase, putative	ATPase7		PF3D7_0319000	-1.01483	-0.195558	0.115583	1.0722	P-type ATPase, putative	ATPase7	1	0	0
PF3D7_1251200	-1.38441		0.109245	0.448462	1.11664	coronin	null		PF3D7_1251200	-1.38441	0.109245	0.448462	1.11664	coronin	null	1	0	0
PF3D7_0821000	-1.34453		0.034326	0.402357	1.06302	conserved Plasmodium protein, unknown function	null		PF3D7_0821000	-1.34453	0.034326	0.402357	1.06302	conserved Plasmodium protein, unknown function	null	1	0	0
PF3D7_1434200	-1.22347		0.137886	0.305606	1.08864	calmodulin	CAM		PF3D7_1434200	-1.22347	0.137886	0.305606	1.08864	calmodulin	CAM	1	0	0
PF3D7_1108600	-1.41554		0.167166	0.150685	0.890999	endoplasmic reticulum-resident calcium binding protein	ERC		PF3D7_1108600	-1.41554	0.167166	0.150685	0.890999	endoplasmic reticulum-resident calcium binding protein	ERC	1	0	0
PF3D7_1463900	-1.03364		0.0268675	0.162928	1.84132	EF-hand calcium-binding domain-containing protein, putative	null		PF3D7_1463900	-1.03364	0.0268675	0.162928	1.84132	EF-hand calcium-binding domain-containing protein, putative	null	1	1	0
PF3D7_0603800	-0.955559		0.150686	0.0738861	1.43528	centrosomal protein CEP76, putative	CEP76		PF3D7_0603800	-0.955559	0.150686	0.0738861	1.43528	centrosomal protein CEP76, putative	CEP76	1	1	0
PF3D7_1423300	-1.2303		0.187643	0.11059	1.39299	serine/threonine protein phosphatase 7	PP7		PF3D7_1423300	-1.2303	0.187643	0.11059	1.39299	serine/threonine protein phosphatase 7	PP7	1	1	0
PF3D7_1246400	-1.21694		-0.0490653	0.222413	1.45012	myosin A tail domain interacting protein	MTIP		PF3D7_1246400	-1.21694	-0.0490653	0.222413	1.45012	myosin A tail domain interacting protein	MTIP	1	1	0
PF3D7_1030800	-0.714514		0.449059	0.110675	1.75301	calmodulin, putative	null		PF3D7_1030800	-0.714514	0.449059	0.110675	1.75301	calmodulin, putative	null	1	0	0
PF3D7_0605400	-0.450487		-0.253917	-0.571592	0.648307	calcium-binding protein, putative	null		PF3D7_0605400	-0.450487	-0.253917	-0.571592	0.648307	calcium-binding protein, putative	null	0	0	0
PF3D7_0603500	-0.576539		-0.275929	-0.0242213	0.56914	cation/H+ antiporter	CAX		PF3D7_0603500	-0.576539	-0.275929	-0.0242213	0.56914	cation/H+ antiporter	CAX	0	0	0
PF3D7_0107000	-0.954078		-0.203607	-0.053711	0.57929	centrin-1	CEN1		PF3D7_0107000	-0.954078	-0.203607	-0.053711	0.57929	centrin-1	CEN1	0	1	0
PF3D7_0904900	-0.984554		-0.0404136	0.153527	0.528543	copper-transporting ATPase	CuTP		PF3D7_0904900	-0.984554	-0.0404136	0.153527	0.528543	copper-transporting ATPase	CuTP	0	0	0
PF3D7_0803400	-0.842327		0.0418322	0.0862634	0.605508	DNA repair and recombination protein RAD54, putative	RAD54		PF3D7_0803400	-0.842327	0.0418322	0.0862634	0.605508	DNA repair and recombination protein RAD54, putative	RAD54	0	0	0
PF3D7_1110100	-0.442844		-0.00205755	0.107805	0.731	conserved Plasmodium protein, unknown function	null		PF3D7_1110100	-0.442844	-0.00205755	0.107805	0.731	conserved Plasmodium protein, unknown function	null	0	0	0
PF3D7_0816400	-0.450593		0.0948482	0.299175	0.751428	EF-hand calcium-binding domain-containing protein, putative	null		PF3D7_0816400	-0.450593	0.0948482	0.299175	0.751428	EF-hand calcium-binding domain-containing protein, putative	null	0	0	0
PF3D7_1217700	-0.401729		0.164843	0.357904	0.408824	conserved Plasmodium protein, unknown function	null		PF3D7_1246900	-0.0438794	0.1908	0.531809	0.638584	RAC-beta serine/threonine protein kinase	PKB	0	1	1
PF3D7_1246900	-0.0438794		0.1908	0.531809	0.638584	RAC-beta serine/threonine protein kinase	PKB		PF3D7_0714400	-0.573095	0.805853	0.60597	0.162545	calmodulin, putative	null	0	0	0
PF3D7_0714400	-0.573095		0.805853	0.60597	0.162545	calmodulin, putative	null		PF3D7_0517600	0	0.901418	0	0	F-actin-capping protein subunit beta, putative	CPbeta	0	0	0
PF3D7_0517600	0		0.901418	0	0	F-actin-capping protein subunit beta, putative	CPbeta		PF3D7_0918400	0	-0.589707	0.0477488	0	conserved Plasmodium protein, unknown function	null	0	0	0
PF3D7_0918400	0		-0.589707	0.0477488	0	conserved Plasmodium protein, unknown function	null		PF3D7_1037000	-0.510973	-0.115397	0.18159	0.221159	DNA polymerase zeta catalytic subunit, putative	null	0	0	0
PF3D7_0610600	0.110022		-0.0252794	0.220053	0.192354	calcium-dependent protein kinase 2	CDPK2		PF3D7_0408700	0	0	-0.538109	-0.385903	perforin-like protein 1	PLP1	0	0	0
PF3D7_1122800	0.315007		-0.0198166	0.325477	-0.0579485	calcium-dependent protein kinase 6	CDPK6		PF3D7_1219600	0.554642	-0.152685	-0.58784	-0.368912	aminophospholipid-transporting P-ATPase	ATPase2	0	1	0
PF3D7_1466200	0.4874		-0.12114	0.326633	0.097579	conserved Plasmodium protein, unknown function	null		PF3D7_0110600	0.516848	-0.202945	-0.436768	-0.533414	phosphatidylinositol-4-phosphate 5-kinase	PIP5K	0	1	0
PF3D7_0727800	-0.0693139		-0.175374	0.448401	-0.324092	cation transporting ATPase, putative	null		PF3D7_1223400	0.58932	-0.258966	-0.270937	-0.523116	phospholipid-transporting ATPase, putative	null	0	1	0
PF3D7_1304100	-0.417078		-0.227059	0.234709	0.268236	DNA ligase I	LigI		PF3D7_1362400	0.500071	-0.186395	-0.23009	0.0374232	calpain	Pcalp	0	1	1
PF3D7_1037000	-0.510973		-0.115397	0.18159	0.221159	DNA polymerase zeta catalytic subunit, putative	null		PF3D7_1423600	0.954682	0.250397	0.258692	-0.358455	calcium-dependent protein kinase, putative	null	0	0	0
PF3D7_0111400	-0.482501		0.0484874	0.0113635	0.309366	conserved Plasmodium protein, unknown function	GEXP19		PF3D7_1104900	0.75481	0.229793	0.094249	-0.272246	calcium/calmodulin-dependent protein kinase, putative	null	0	0	0
PF3D7_0511000	-0.435611		-0.102801	-0.000927869	-0.0576581	translationally-controlled tumor protein homolog	TCTP		PF3D7_1002300	0.93621	0.397456	0.00233832	0	conserved Plasmodium protein, unknown function	null	0	0	0
PF3D7_1354800	-0.20198		-0.22737	-0.0892105	0.299026	metacaspase 1	MCA1		PF3D7_1360500	0.849847	0.123501	-0.153108	-0.825552	guanylyl cyclase beta	GCbeta	0	0	0
PF3D7_1455600	0		-0.281884	0	0	ferlin, putative	null		PF3D7_1211900	0.942505	-0.00814341	-0.068264	-0.890024	non-SERCA-type Ca2+ -transporting P-ATPase	ATP4	0	0	0
PF3D7_0310100	0		-0.174355	0	0	calcium-dependent protein kinase 3	CDPK3		PF3D7_0902700	0.992454	-0.0721399	-0.370628	-0.827891	Plasmodium exported protein (PHISTb), unknown function, pseudogene	null	0	0	0
PF3D7_0702900	-0.108923		-0.126299	-0.0133679	0.1227	centrin, putative	null		PF3D7_1362300	1.05432	-0.391129	-0.201063	-1.00936	conserved protein, unknown function	null	1	0	0
PF3D7_1023800	-0.173588		0	-0.0125797	0.104982	conserved Plasmodium protein, unknown function	null		PF3D7_1238900	1.05453	-0.847373	-1.36294	-1.28663	protein kinase 2	PK2	1	1	1
PF3D7_1307400	0		0	-0.140173	-0.0390284	conserved Plasmodium protein, unknown function	null
PF3D7_1219700	0		0	-0.179536	0	raf kinase inhibitor	RKIP
PF3D7_0507500	-0.23114		-0.0293397	-0.302517	-0.065192	subtilisin-like protease 1	SUB1
PF3D7_0411800	-0.396189		-0.243142	-0.401953	5.78603e-05	conserved Plasmodium protein, unknown function	null
PF3D7_0630600	-0.289964		-0.136676	-0.363503	0.234337	conserved protein, unknown function	null
PF3D7_1337500	-0.315968		0.338235	-0.144379	0.00460635	conserved Plasmodium protein, unknown function	null
PF3D7_1137700	0		0.29981	-0.279132	-0.290484	calcium-binding protein, putative	null
PF3D7_0408700	0		0	-0.538109	-0.385903	perforin-like protein 1	PLP1
PF3D7_1358200	0.161174		-0.202896	-0.493656	-0.483373	conserved Plasmodium protein, unknown function	null
PF3D7_1219600	0.554642		-0.152685	-0.58784	-0.368912	aminophospholipid-transporting P-ATPase	ATPase2
PF3D7_0110600	0.516848		-0.202945	-0.436768	-0.533414	phosphatidylinositol-4-phosphate 5-kinase	PIP5K
PF3D7_1223400	0.58932		-0.258966	-0.270937	-0.523116	phospholipid-transporting ATPase, putative	null
PF3D7_1418300	0.124616		-0.0310181	0.112045	-0.459128	calmodulin, putative	null
PF3D7_0516100	0.0340833		-0.126575	0	-0.414734	cation-transporting ATPase 1	ATPase1
PF3D7_1410300	0.0558635		-0.0893511	-0.119018	-0.327863	WD repeat-containing protein, putative	null
PF3D7_0202600	0.143951		-0.126758	-0.100527	-0.28788	conserved Plasmodium protein, unknown function	null
PF3D7_0202600	0.143951		-0.126758	-0.100527	-0.28788	conserved Plasmodium protein, unknown function	null
PF3D7_1136300	0.232009		-0.278997	-0.138568	-0.384488	tudor staphylococcal nuclease	TSN
PF3D7_0504000	0.395415		-0.144215	-0.0585063	-0.44254	cation transporting P-ATPase	ATPase3
PF3D7_1013500	0.391119		-0.164229	-0.20674	-0.256242	phosphoinositide-specific phospholipase C	PI-PLC
PF3D7_1131600	0.35139		0.108059	-0.167178	-0.101691	conserved Plasmodium protein, unknown function	null
PF3D7_1025000	0.211308		-0.0362917	-0.0108107	-0.086705	formin 2, putative	null
PF3D7_1348800	0.274871		0.0231378	-0.411296	0.0264055	E1-E2 ATPase, putative	null
PF3D7_1123100	0.243981		-0.0662223	-0.236459	0.119605	calcium-dependent protein kinase 7	CDPK7
PF3D7_1318300	0.201295		-0.183177	-0.31423	-0.14877	conserved Plasmodium protein, unknown function	null
PF3D7_0106300	0.146078		-0.202857	-0.312785	-0.107794	calcium-transporting ATPase	ATP6
PF3D7_1362400	0.500071		-0.186395	-0.23009	0.0374232	calpain	Pcalp
PF3D7_1331500	0.388016		0.269553	0.175384	-0.407989	conserved Plasmodium protein, unknown function	null
PF3D7_1423600	0.954682		0.250397	0.258692	-0.358455	calcium-dependent protein kinase, putative	null
PF3D7_1104900	0.75481		0.229793	0.094249	-0.272246	calcium/calmodulin-dependent protein kinase, putative	null
PF3D7_1002300	0.93621		0.397456	0.00233832	0	conserved Plasmodium protein, unknown function	null
PF3D7_1360500	0.849847		0.123501	-0.153108	-0.825552	guanylyl cyclase beta	GCbeta
PF3D7_1211900	0.942505		-0.00814341	-0.068264	-0.890024	non-SERCA-type Ca2+ -transporting P-ATPase	ATP4
PF3D7_0902700	0.992454		-0.0721399	-0.370628	-0.827891	Plasmodium exported protein (PHISTb), unknown function, pseudogene	null
PF3D7_1362300	1.05432		-0.391129	-0.201063	-1.00936	conserved protein, unknown function	null
PF3D7_1238900	1.05453		-0.847373	-1.36294	-1.28663	protein kinase 2	PK2

## Sheet: DNA damage
List generated: Plasmodb accessed 24/07/2017, Search term: "DNA damage", Organism: Plasmodium falciparum 3D7
Conditional formatting indicate FC>0.5 (increased expression) or <-0.5 decreased expression in all cases
Pf gene ID (www.plasmodb.org)	Pf Arrested transcriptome		Pf RE1 transcriptome	Pf RE2 transcriptome	Pf RE3 transcriptome	PlasmoDB annotation (www.plasmodb.org) PlasmoDBv33	Gene name/symbol
PF3D7_0910500	-0.371019		-0.0456592	-0.15634	0.374559	DNA repair protein REV1, putative
PF3D7_0416400	-0.625208		0.096404	0.0503788	0.716964	histone acetyltransferase, putative (HAT1)	HAT1
PF3D7_1409300	-1.28653		0.393392	0.291653	1.30819	DNA damage-inducible protein 1, putative (DDI1)	DDI1
PF3D7_0217400	-0.440435		0.19588	0.231988	0.427613	conserved Plasmodium protein, unknown function
PF3D7_0509500	-0.477602		0.250104	0.370759	0.412515	conserved Plasmodium protein, unknown function
PF3D7_1140300	-0.401729		0.28926	0.232616	0.348271	P-loop containing nucleoside triphosphate hydrolase, putative
PF3D7_1303800	-0.728322		0.210521	0.22899	0.236462	conserved Plasmodium protein, unknown function
PF3D7_1316900	-0.321611		0.373853	0.0748696	0.140074	conserved Plasmodium protein, unknown function
PF3D7_1368300	-0.10454		0.33037	0.322169	0.209079	conserved Plasmodium protein, unknown function
PF3D7_1112600	-0.16101		0.0375338	0.347047	0.233734	DNA helicase, putative
PF3D7_1332100			0.191808	-0.0171655	0.0190064	conserved Plasmodium membrane protein, unknown function
PF3D7_1455300	-0.038901		0.085705	-0.113279	-0.202413	conserved Plasmodium protein, unknown function
PF3D7_0710100	0.131074		-0.163177	-0.282542	-0.11083	conserved Plasmodium protein, unknown function
PF3D7_0628500	0.467545		-0.252767	-0.229241		conserved Plasmodium protein, unknown function
PF3D7_1471600	0.698269		0.0419063	-0.315972	-0.541551	conserved Plasmodium protein, unknown function
PF3D7_1363200	0.629145		-0.0639736	-0.0353993	-0.350934	bifunctional polynucleotide phosphatase/kinase (PNKP)	PNKP
PF3D7_0619100	0.178684		-0.0371798	0.186563	0.141155	conserved Plasmodium protein, unknown function
PF3D7_0710400	0.0380568		0.127499	-0.134344	-0.173521	DNA repair protein RAD14, putative	RAD14
