# Supplementary material for: Inducing controlled cell cycle arrest and re-entry during asexual proliferation of Plasmodium falciparum malaria parasites
Source: Sci Rep. 2018 Nov 8;8:16581. doi: 10.1038/s41598-018-34964-w (PMC6224408; doi:10.1038/s41598-018-34964-w)
Supplement: Supplementary file 4 — Supplementary file S3 [file 41598_2018_34964_MOESM4_ESM.xlsx]

## Sheet: Pf vs yeast
Cell cycle compartment assocation between P. falciparum cell cycle perturbed transcriptomes and that of yeast non-quiescent and quiescent transcriptomes
PF gene ID (www.plasmoDB.org)	Cell cycle compartment accordign to yeast orthologues	Pf A transcriptome	Pf RE1 transcriptome	Pf RE2 transcriptome	Pf RE3 transcriptome	PlasmoDB annotation (www.plasmodb.org)	Yeast gene	Phenotypic association to cell cycle compartment (from SGD:www.yeastgenome.org)	#VALUE!	Quiescent transcriptome	Non quiescent transcriptome	#VALUE!	#VALUE!	#VALUE!	#VALUE!
PF3D7_0517700	Cell cycle passage through START	0.968612	-0.155023	-0.215701	-1.0221	eukaryotic translation initiation factor, putative	YOR361C		0.5153	0.9095	0.3942	0.456156	1.1256	0.405254	-1.3031
PF3D7_1367700	Cell cycle passage through START	0.76214	-0.162422	-0.155277	-1.02537	alanine--tRNA ligase (AlaRS)	YOR335C		-0.6753	0.0564	0.7317	1.03987	1.66059	0.626202	-0.6753
PF3D7_0622800	Cell cycle passage through START	0.561928	-0.00350542	-0.140235	-0.650683	leucine--tRNA ligase, putative	YPL160W		0.8105	1.4	0.5895	1.54114	2.09348	0.736164	-0.4419
PF3D7_0318200	Cell cycle passage through START	0.51195	-0.106746	-0.234383	-0.42914	DNA-directed RNA polymerase II subunit RPB1, putative (RPB1)	YDL140C		-0.4419	0.624	1.0659	1.31613	1.50462	0.874724	-0.1931
PF3D7_1103800	Cell cycle passage through START	0.00828074	0.0359218	-0.134916	-0.0778587	CCR4-NOT transcription complex subunit 1, putative (NOT1)	YCR093W		-0.1931	0.3963	0.5894	1.87839	1.31421	1.42929	0.5153
PF3D7_1356900	Cell cycle passage through START	-0.756259	0.223863	0.674897	0.516604	protein kinase 5 (PK5)	YBR160W		-1.3031	-1.1324	0.1707	2.63902	1.50473	1.75382	0.8105
PF gene ID (www.plasmoDB.org)	Cell cycle compartment accordign to yeast orthologues	Pf A transcriptome	Pf RE1 transcriptome	Pf RE2 transcriptome	Pf RE3 transcriptome	PlasmoDB annotation (www.plasmodb.org)	Yeast gene	Phenotypic association to cell cycle compartment (from SGD:www.yeastgenome.org)	#VALUE!	Quiescent transcriptome	Non quiescent transcriptome	#VALUE!	#VALUE!	#VALUE!	#VALUE!
PF3D7_1362200	Cell cycle progression in G1	1.75817	-0.509261	-0.51512	-1.41667	RuvB-like helicase 3 (RUVB3)	YPL235W	cell cycle progression in G1 phase: arrested	-0.7231	1.1454	1.8685	1.37545	1.07863	1.27518	0.3507
PF3D7_1208600	Cell cycle progression in G1	1.70458	0.0670222	-0.234854	-1.58034	mitochondrial import inner membrane translocase subunit TIM10, putative (TIM10)	YHR005C	cell cycle progression in G1 phase: abnormal	0.0378	0.8525	0.8147	2.8564	2.17031	1.31613	0.3963
PF3D7_1448000	Cell cycle progression in G1	1.41698	-0.257251	-0.312066	-1.47325	U3 snoRNA-associated small subunit rRNA processing protein, putative	YLR129W	cell cycle progression in G1 phase: arrested	-0.3192	0.4741	0.7933	1.05416	0.779219	1.35285	0.436
PF3D7_1367600	Cell cycle progression in G1	1.36387	-0.252229	-0.465195	-1.60521	ribosome biogenesis protein MRT4, putative	YKL009W	cell cycle progression in G1 phase: increased duration	-3.8289	0.594	4.4229	1.55919	1.01284	1.53943	0.6224
PF3D7_0802300	Cell cycle progression in G1	1.34388	-0.179747	-0.530945	-1.33694	rRNA processing WD-repeat protein, putative	YCR057C	cell cycle progression in G1 phase: arrested	-1.5387	2.4232	3.9619	4.31482	1.55887	2.76792	1.4688
PF3D7_0106400	Cell cycle progression in G1	1.26036	0.240991	-0.0365269	-0.856403	pre-rRNA-processing protein TSR2, putative	YLR435W	cell cycle progression in G1 phase: abnormal	0.2298	2.6904	2.4606	0.894777	11.7452	0.0761823	-3.7144
PF3D7_1332800	Cell cycle progression in G1	1.2554	0.0386266	-0.251368	-1.16026	translation initiation factor 6, putative	YPR016C	cell cycle progression in G1 phase: abnormal	0.4737	1.5075	1.0338	1.30722	4.63735	0.281889	-1.8268
PF3D7_1026800	Cell cycle progression in G1	1.20186	-0.373589	-0.548694	-1.38897	40S ribosomal protein S2 (RPS2)	YGR214W	cell cycle progression in G1 phase: increased duration	0.1939	0.2632	0.0693	0.64806	1.97959	0.327371	-1.611
PF3D7_1441200	Cell cycle progression in G1	1.18023	-0.262943	-0.447885	-1.33182	60S ribosomal protein L1, putative	YGL135W	cell cycle progression in G1 phase: increased duration	-0.3452	0.1713	0.5165	1.5671	4.75914	0.329283	-1.6026
PF3D7_1358100	Cell cycle progression in G1	1.05187	-0.388762	-0.4299	-1.09801	small subunit rRNA processing factor, putative	YDL153C	cell cycle progression in G1 phase: arrested	-0.5476	-0.5007	0.0469	5.36359	15.583	0.344195	-1.5387
PF3D7_0914300	Cell cycle progression in G1	1.04804	0.0589368	-0.00215309	-1.05959	met-10+ like protein, putative	YHR070W	cell cycle progression in G1 phase: abnormal	-0.9338	-0.2347	0.6991	0.456156	1.1256	0.405254	-1.3031
PF3D7_1338200	Cell cycle progression in G1	1.02344	-0.188339	-0.498741	-1.23578	60S ribosomal protein L6-2, putative	YLR448W	cell cycle progression in G1 phase: delayed	0.0578	0.5607	0.5029	1.46835	3.27229	0.448724	-1.1561
PF3D7_1331800	Cell cycle progression in G1	1.01365	-0.601134	-0.630795	-1.31086	60S ribosomal protein L23, putative	YBL087C	cell cycle progression in G1 phase: delayed	-0.0179	-0.0383	-0.0204	5.78413	12.8652	0.449596	-1.1533
PF3D7_1407500	Cell cycle progression in G1	0.997525	-0.021531	-0.314327	-0.971607	tRNA m2G10 methyltransferase subunit, putative	YNR046W	cell cycle progression in G1 phase: abnormal	0.7642	3.6522	2.888	2.31755	4.50741	0.514164	-0.9597
PF3D7_0517700	Cell cycle progression in G1	0.968612	-0.155023	-0.215701	-1.0221	eukaryotic translation initiation factor, putative	YOR361C	cell cycle progression in G1 phase: abnormal	0.5153	0.9095	0.3942	0.849862	1.62349	0.523478	-0.9338
PF3D7_1230900	Cell cycle progression in G1	0.942433	0.0524265	0.0156972	-0.809681	serine/threonine protein kinase RIO1, putative (RIO1)	YOR119C	cell cycle progression in G1 phase: arrested	0.3244	0.6893	0.3649	2.21207	3.65153	0.605794	-0.7231
PF3D7_0925200	Cell cycle progression in G1	0.934624	0.242172	0.0412504	-0.320584	rRNA processing and telomere maintaining methyltransferase, putative	YDR083W	cell cycle progression in G1 phase: increased duration	-1.6026	0.6481	2.2507	1.03987	1.66059	0.626202	-0.6753
PF3D7_1013100	Cell cycle progression in G1	0.927359	-0.34311	-0.575105	-1.33644	U3 snoRNA-associated small subunit rRNA processing protein, putative	YLR222C	cell cycle progression in G1 phase: arrested	0.172	0.1679	-0.0041	0.630383	1.00368	0.628071	-0.671
PF3D7_0522800	Cell cycle progression in G1	0.906182	-0.178283	-0.195588	-1.2404	G10 protein, putative	YCR063W	cell cycle progression in G1 phase: delayed	-0.203	1.2186	1.4216	1.07296	1.63966	0.65438	-0.6118
PF3D7_1027800	Cell cycle progression in G1	0.83302	-0.227817	-0.479187	-0.952423	60S ribosomal protein L3 (RPL3)	YOR063W	cell cycle progression in G1 phase: arrested	0.6454	-0.2245	-0.8699	0.706764	1.03304	0.684157	-0.5476
PF3D7_1468700	Cell cycle progression in G1	0.821323	0.0463297	0.0787437	-0.512847	eukaryotic initiation factor 4A (eIF4A)	YJL138C	cell cycle progression in G1 phase: delayed	-0.0289	-0.3136	-0.2847	0.993919	1.42741	0.696309	-0.5222
PF3D7_0516200	Cell cycle progression in G1	0.788303	-0.155226	-0.236477	-0.877308	40S ribosomal protein S11	YCR031C	cell cycle progression in G1 phase: increased duration	0.5173	-0.1375	-0.6548	1.00975	1.31759	0.766363	-0.3839
PF3D7_0307200	Cell cycle progression in G1	0.778768	-0.0338048	-0.328159	-0.824357	60S ribosomal protein L7, putative	YGL076C	cell cycle progression in G1 phase: delayed	-0.1246	0.1457	0.2703	3.15798	4.07783	0.774426	-0.3688
PF3D7_0315100	Cell cycle progression in G1	0.772545	-0.224295	-0.392134	-0.887231	translation initiation factor 4E (eIF4E)	YOL139C	cell cycle progression in G1 phase: arrested	0.436	0.0761	-0.3599	0.512847	0.658383	0.778949	-0.3604
PF3D7_0933200	Cell cycle progression in G1	0.763571	-0.0978506	-0.117442	-0.661022	calcyclin binding protein, putative	YOR057W	cell cycle progression in G1 phase: arrested	0.2028	1.1787	0.9759	1.07111	1.36519	0.784584	-0.35
PF3D7_1367700	Cell cycle progression in G1	0.76214	-0.162422	-0.155277	-1.02537	alanine--tRNA ligase (AlaRS)	YOR335C	cell cycle progression in G1 phase: abnormal	-0.6753	0.0564	0.7317	1.12607	1.43048	0.787199	-0.3452
PF3D7_1323100	Cell cycle progression in G1	0.75315	-0.398569	-0.557406	-1.07725	60S ribosomal protein L6, putative	YGL147C	cell cycle progression in G1 phase: delayed	0.2774	-0.0394	-0.3168	1.38905	1.73303	0.801514	-0.3192
PF3D7_0821700	Cell cycle progression in G1	0.751783	0.213233	0.0787705	-0.822791	60S ribosomal protein L22, putative	YLR061W	cell cycle progression in G1 phase: delayed	-0.118	-0.4361	-0.3181	1.91401	2.32237	0.824162	-0.279
PF3D7_1460100	Cell cycle progression in G1	0.727748	-0.101124	-0.331648	-0.687248	FYVE and coiled-coil domain-containing protein (FCP)	YDR323C	cell cycle progression in G1 phase: delayed	0.2082	0.2674	0.0592	1.41706	1.6341	0.867178	-0.2056
PF3D7_1424400	Cell cycle progression in G1	0.691702	-0.0561716	-0.181478	-0.958514	60S ribosomal protein L7-3, putative	YHL033C	cell cycle progression in G1 phase: increased duration	-0.3724	-0.6316	-0.2592	1.52161	1.75333	0.867839	-0.2045
PF3D7_0517000	Cell cycle progression in G1	0.68144	-0.350105	-0.0910175	-0.762747	60S ribosomal protein L12, putative	YDR418W	cell cycle progression in G1 phase: increased duration	-0.0626	-0.3831	-0.3205	0.755079	0.850274	0.888042	-0.1713
PF3D7_1242700	Cell cycle progression in G1	0.666436	0.264801	-0.0292886	-0.666289	40S ribosomal protein S17, putative	YML024W	cell cycle progression in G1 phase: increased duration	0.1688	-0.5399	-0.7087	0.772925	0.862144	0.896515	-0.1576
PF3D7_1104000	Cell cycle progression in G1	0.615712	-0.278735	-0.410866	-0.984308	phenylalanyl-tRNA synthetase beta chain, putative	YLR060W	cell cycle progression in G1 phase: abnormal	-0.6118	0.1016	0.7134	0.52192	0.580191	0.899565	-0.1527
PF3D7_0102900	Cell cycle progression in G1	0.607363	-0.0462949	-0.0367051	-0.940227	aspartate--tRNA ligase	YLL018C	cell cycle progression in G1 phase: abnormal	0.048	0.1877	0.1397	1.10627	1.20606	0.917258	-0.1246
PF3D7_1212700	Cell cycle progression in G1	0.605207	0.145912	0.0275148	-0.530997	eukaryotic translation initiation factor 3 subunit 10, putative	YBR079C	cell cycle progression in G1 phase: arrested	-0.35	0.0991	0.4491	1.11327	1.21302	0.917767	-0.1238
PF3D7_0722600	Cell cycle progression in G1	0.60103	-0.0282055	-0.204324	-0.703963	nucleolar rRNA processing protein, putative	YER082C	cell cycle progression in G1 phase: arrested	0.3998	0.768	0.3682	1.75491	1.91096	0.91834	-0.1229
PF3D7_1442300	Cell cycle progression in G1	0.575613	0.356791	0.335457	-0.257694	tRNA binding protein, putative	YGL105W	cell cycle progression in G1 phase: abnormal	0.0568	0.1527	0.0959	0.73913	0.802126	0.921464	-0.118
PF3D7_0622800	Cell cycle progression in G1	0.561928	-0.00350542	-0.140235	-0.650683	leucine--tRNA ligase, putative	YPL160W	cell cycle progression in G1 phase: arrested	0.8105	1.4	0.5895	0.976641	1.05753	0.92351	-0.1148
PF3D7_1460700	Cell cycle progression in G1	0.550707	0.280071	-0.340962	-0.859739	60S ribosomal protein L27 (RPL27)	YHR010W	cell cycle progression in G1 phase: increased duration	0.3267	0.9962	0.6695	0.990343	1.04522	0.947501	-0.0778
PF3D7_0720100	Cell cycle progression in G1	0.536181	-0.0617324	-0.00995928	-0.575167	small subunit rRNA processing protein, putative	YNR054C	cell cycle progression in G1 phase: abnormal	0.8047	0.0646	-0.7401	1.29038	1.35566	0.951846	-0.0712
PF3D7_0803100	Cell cycle progression in G1	0.532045	0.077685	-0.354625	-0.935523	conserved Plasmodium protein, unknown function	YML093W	cell cycle progression in G1 phase: arrested	-0.1364	0.3439	0.4803	0.766788	0.800792	0.957537	-0.0626
PF3D7_0109500	Cell cycle progression in G1	0.520734	-0.183975	-0.280826	-0.581739	N-acetyltransferase, putative	YPR131C	cell cycle progression in G1 phase: increased duration	0.0939	0.6516	0.5577	1.21293	1.25162	0.969088	-0.0453
PF3D7_0415500	Cell cycle progression in G1	0.518664	-0.107736	-0.120426	-0.406745	nuclear cap-binding protein, putative	YPL178W	cell cycle progression in G1 phase: increased duration	0.2356	0.6985	0.4629	0.674879	0.69366	0.972925	-0.0396
PF3D7_1342700	Cell cycle progression in G1	0.503634	-0.213136	-0.25458	-0.729844	transcription activator, putative	YHR143W	cell cycle progression in G1 phase: decreased duration	-1.611	-0.6258	0.9852	0.804631	0.820912	0.980167	-0.0289
PF3D7_1342000	Cell cycle progression in G1	0.482582	0.0706109	-0.106084	-0.741802	40S ribosomal protein S6	YBR181C	cell cycle progression in G1 phase: increased duration	-0.1576	-0.3716	-0.214	1.03125	1.04312	0.988628	-0.0165
PF3D7_0813900	Cell cycle progression in G1	0.479796	0.0273398	-0.183542	-0.827599	40S ribosomal protein S16, putative	YDL083C	cell cycle progression in G1 phase: increased duration	0.3593	-0.1683	-0.5276	1	1	1	0
PF3D7_0317600	Cell cycle progression in G1	0.464503	0.207111	-0.216553	-0.558543	40S ribosomal protein S11, putative (RPS11)	YBR048W	cell cycle progression in G1 phase: increased duration	0.46	-0.3402	-0.8002	0.885461	0.882397	1.00347	0.005
PF3D7_0519400	Cell cycle progression in G1	0.459923	0.133971	-0.0337697	-0.590206	40S ribosomal protein S24 (RPS24)	YER074W	cell cycle progression in G1 phase: increased duration	0.5507	-0.1579	-0.7086	1.52151	1.48329	1.02576	0.0367
PF3D7_0719700	Cell cycle progression in G1	0.444856	0.347873	-0.160764	-0.397868	40S ribosomal protein S10, putative	YMR230W	cell cycle progression in G1 phase: increased duration	0.4959	0.7665	0.2706	1.80563	1.75893	1.02655	0.0378
PF3D7_1329100	Cell cycle progression in G1	0.413382	-0.363984	-0.553419	-0.345029	myosin C (MyoC)	YOR326W	cell cycle progression in G1 phase: abnormal	-0.5222	-0.0088	0.5134	2.23969	2.18162	1.02662	0.0379
PF3D7_1468100	Cell cycle progression in G1	0.405391	-0.146261	-0.601647	-0.262513	conserved Plasmodium protein, unknown function	YHR158C	cell cycle progression in G1 phase: abnormal	-2.1342	1.0821	3.2163	1.11165	1.06873	1.04016	0.0568
PF3D7_1464700	Cell cycle progression in G1	0.403687	-0.255466	-0.460733	-0.36697	ATP synthase (C/AC39) subunit, putative	YLR447C	cell cycle progression in G1 phase: increased duration	-0.2507	0.5269	0.7776	1.47498	1.41706	1.04088	0.0578
PF3D7_1126200	Cell cycle progression in G1	0.368977	0.189104	-0.0988906	-0.362675	40S ribosomal protein S18, putative	YDR450W	cell cycle progression in G1 phase: increased duration	0.2248	0.1115	-0.1133	1.57091	1.47192	1.06725	0.0939
PF3D7_1213800	Cell cycle progression in G1	0.359937	0.0183113	0.0142572	-0.660185	proline--tRNA ligase (PRS)	YHR020W	cell cycle progression in G1 phase: abnormal	0			2.10002	1.91216	1.09825	0.1352
PF3D7_0511700	Cell cycle progression in G1	0.354548	0.407234	0.533519	-0.26438	EKC/KEOPS complex subunit CGI121 (CGI121)	YML036W	cell cycle progression in G1 phase: increased duration	-1.8268	0.3865	2.2133	0.687819	0.611871	1.12412	0.1688
PF3D7_0306900	Cell cycle progression in G1	0.334276	-0.0209878	-0.136082	-0.623671	40S ribosomal protein S23, putative	YPR132W	cell cycle progression in G1 phase: increased duration	0.3196	0.1686	-0.151	1.49672	1.33016	1.12521	0.1702
PF3D7_0320800	Cell cycle progression in G1	0.325043	0.165762	0.253047	-0.000110745	ATP-dependent RNA helicase DDX6 (DOZI)	YDL160C	cell cycle progression in G1 phase: increased duration	0.005	-0.1755	-0.1805	1.12342	0.997162	1.12662	0.172
PF3D7_0611700	Cell cycle progression in G1	0.306449	0.00500073	-0.148623	-0.389065	60S ribosomal protein L39 (RPL39)	YJL189W	cell cycle progression in G1 phase: increased duration	0.5561	0.3059	-0.2502	1.20014	1.04921	1.14385	0.1939
PF3D7_0705700	Cell cycle progression in G1	0.290855	0.0230286	0.015299	-0.507508	40S ribosomal protein S29, putative	YLR388W	cell cycle progression in G1 phase: increased duration	0.0368	-0.0149	-0.0517	0.92089	0.800626	1.15021	0.2019
PF3D7_0520000	Cell cycle progression in G1	0.252906	0.200276	-0.0236273	-0.378475	40S ribosomal protein S9, putative	YBR189W	cell cycle progression in G1 phase: increased duration	0.7739	-0.3039	-1.0778	2.26373	1.96687	1.15093	0.2028
PF3D7_1037300	Cell cycle progression in G1	0.249078	0.143427	0.407097	-0.726655	ADP/ATP transporter on adenylate translocase (ADT)	YBR085W	cell cycle progression in G1 phase: abnormal	-0.3604	-0.9634	-0.603	1.20364	1.04189	1.15525	0.2082
PF3D7_1220100	Cell cycle progression in G1	0.226526	-0.265157	-0.361378	-0.332733	pre-mRNA splicing factor, putative	YDR364C	cell cycle progression in G1 phase: arrested	0.1702	0.5818	0.4116	1.41529	1.2163	1.1636	0.2186
PF3D7_1418000	Cell cycle progression in G1	0.211424	-0.330117	0.00484446	0.093794	ubiquitin fusion degradation protein UFD1, putative (UFD1)	YGR048W	cell cycle progression in G1 phase: delayed	-0.9597	1.2126	2.1723	1.08035	0.924471	1.16862	0.2248
PF3D7_0309600	Cell cycle progression in G1	0.197872	0.12265	-0.0657767	-0.385818	60S acidic ribosomal protein P2 (PfP2)	YDR382W	cell cycle progression in G1 phase: delayed	-0.1238	0.1548	0.2786	6.45492	5.50446	1.17267	0.2298
PF3D7_0607000	Cell cycle progression in G1	0.116597	0.310925	0.259897	-0.337097	translation initiation factor IF-2, putative	YAL035W	cell cycle progression in G1 phase: increased duration	-0.2045	0.6056	0.8101	1.62282	1.37831	1.1774	0.2356
PF3D7_1356800	Cell cycle progression in G1	0.11605	-0.107028	-0.321734	0.146481	serine/threonine protein kinase, putative (ARK3)	YKL101W	cell cycle progression in G1 phase: decreased duration	-0.733	0.9774	1.7104	0.97306	0.802849	1.21201	0.2774
PF3D7_0934500	Cell cycle progression in G1	0.0555176	-0.211416	-0.0810242	0.0180676	vacuolar ATP synthase subunit e, putative	YOR332W	cell cycle progression in G1 phase: increased duration	0.0367	0.6055	0.5688	1.12397	0.900626	1.24798	0.3196
PF3D7_0626800	Cell cycle progression in G1	0.0512839	0.358193	0.271122	-0.426063	pyruvate kinase (PyrK)	YAL038W	cell cycle progression in G1 phase: abnormal	-0.1148	-0.0341	0.0807	1.6125	1.28779	1.25214	0.3244
PF3D7_0517400	Cell cycle progression in G1	0.0456074	0.102122	0.0961623	-0.102341	FACT complex subunit SPT16, putative (FACT-L)	YGL207W	cell cycle progression in G1 phase: arrested	0.4105	1.1339	0.7234	1.99474	1.59052	1.25414	0.3267
PF3D7_0605800	Cell cycle progression in G1	0.0342566	-0.09232	-0.128088	-0.289164	DNA repair protein RAD50, putative (RAD50)	YNL250W	cell cycle progression in G1 phase: decreased duration	-0.1713	-0.4053	-0.234	0.889891	0.693708	1.2828	0.3593
PF3D7_1008900	Cell cycle progression in G1	-0.000748291	0.000534147	0.0778598	-0.0404587	adenylate kinase (AK1)	YDR226W	cell cycle progression in G1 phase: increased duration	-0.1527	-0.9381	-0.7854	1.70291	1.29074	1.31933	0.3998
PF3D7_1319700	Cell cycle progression in G1	-0.0167919	0.0137018	0.730116	0.640654	protein phosphatase PP2A regulatory subunit A, putative	YAL016W	cell cycle progression in G1 phase: decreased duration	0.0379	1.1633	1.1254	1.05416	0.779219	1.35285	0.436
PF3D7_1114700	Cell cycle progression in G1	-0.0780136	0.0323856	0.192866	0.311859	serine/threonine protein kinase, putative (CLK3)	YMR216C	cell cycle progression in G1 phase: increased duration	0.2186	0.5011	0.2825	0.789932	0.57427	1.37554	0.46
PF3D7_0603200	Cell cycle progression in G1	-0.0918807	0.205586	0.280004	-0.118517	mitochondrial chaperone BCS1, putative	YDR375C	cell cycle progression in G1 phase: increased duration	-0.671	-0.6657	0.0053	2.84317	2.04741	1.38867	0.4737
PF3D7_0204900	Cell cycle progression in G1	-0.138387	-0.0140018	0.00865232	-0.0761188	ubiE/COQ5 methyltransferase, putative	YML110C	cell cycle progression in G1 phase: increased duration	0.1667	0.0471	-0.1196	1.70114	1.20631	1.4102	0.4959
PF3D7_1461300	Cell cycle progression in G1	-0.15132	0.206476	0.177783	-0.0555204	40S ribosomal protein S28e, putative	YLR264W	cell cycle progression in G1 phase: increased duration	-0.0778	-0.014	0.0638	1.87839	1.31421	1.42929	0.5153
PF3D7_1015100	Cell cycle progression in G1	-0.180526	-0.145563	-0.0702074	0.476236	conserved protein, unknown function	YKL095W	cell cycle progression in G1 phase: abnormal	-0.0712	0.3678	0.439	0.909093	0.635164	1.43127	0.5173
PF3D7_0619400	Cell cycle progression in G1	-0.313739	-0.104966	-0.0727146	0.283581	cell division cycle protein 48 homologue, putative	YDL126C	cell cycle progression in G1 phase: delayed	-0.1229	0.8114	0.9343	1.23619	0.84078	1.47029	0.5561
PF3D7_0722100	Cell cycle progression in G1	-0.325797	-0.162291	0.190684	0.250727	PelOta protein homologue, putative	YNL001W	cell cycle progression in G1 phase: delayed	0.2019	-0.1189	-0.3208	2.03609	1.33635	1.52362	0.6075
PF3D7_0414000	Cell cycle progression in G1	-0.350156	0.0495572	0.106173	0.143679	chromosome associated protein, putative	YJL074C	cell cycle progression in G1 phase: abnormal	-3.7144	-0.1604	3.554	0.855892	0.547185	1.56417	0.6454
PF3D7_0507700	Cell cycle progression in G1	-0.35555	-0.0758325	-0.122713	-0.16536	nuclear protein localization protein 4, putative (NPL4)	YBR170C	cell cycle progression in G1 phase: delayed	-1.1533	2.5321	3.6854	12.5725	7.40244	1.69843	0.7642
PF3D7_1012700	Cell cycle progression in G1	-0.42919	-0.181606	-0.211696	0.129489	NLI interacting factor-like phosphatase, putative (NIF4)	YMR277W	cell cycle progression in G1 phase: abnormal	-0.0165	0.0444	0.0609	0.81006	0.473751	1.70989	0.7739
PF3D7_0511000	Cell cycle progression in G1	-0.435611	-0.102801	-0.000927869	-0.0576581	translationally-controlled tumor protein homolog (TCTP)	YKL056C	cell cycle progression in G1 phase: delayed	-0.0453	0.2785	0.3238	1.04579	0.598698	1.74678	0.8047
PF3D7_1367000	Cell cycle progression in G1	-0.516761	0.181264	0.366515	0.215111	suppressor of kinetochore protein 1, putative (SKP1)	YDR328C	cell cycle progression in G1 phase: arrested	0.6075	1.0258	0.4183	2.63902	1.50473	1.75382	0.8105
PF3D7_1123800	Cell cycle progression in G1	-0.546542	0.0497784	-0.0540897	0.498445	conserved Plasmodium protein, unknown function	YOL034W	cell cycle progression in G1 phase: abnormal	-0.0747	0.2964	0.3711	12.0595	4.50773	2.6753	1.4197
PF3D7_1303100	Cell cycle progression in G1	-0.566252	0.17587	0.490148	0.109838	methyltransferase-like protein, putative	YDR140W	cell cycle progression in G1 phase: increased duration	0.1352	1.0704	0.9352	2.60828	19.6247	0.132908	-2.9115
PF3D7_1356900	Cell cycle progression in G1	-0.756259	0.223863	0.674897	0.516604	protein kinase 5 (PK5)	YBR160W	cell cycle progression in G1 phase: arrested	-1.3031	-1.1324	0.1707	1.96891	3.27252	0.601652	-0.733
PF3D7_0803400	Cell cycle progression in G1	-0.842327	0.0418322	0.0862634	0.605508	DNA repair protein RAD54, putative (RAD54)	YGL163C	cell cycle progression in G1 phase: decreased duration	-1.1561	0.5542	1.7103	0.854351	0.882519	0.968081	-0.0468
PF3D7_0811000	Cell cycle progression in G1	-0.8454	0.00270984	0.209133	0.739343	cullin-1, putative (CUL1)	YDL132W	cell cycle progression in G1 phase: arrested	-0.2056	0.5029	0.7085	2.33885	2.32947	1.00403	0.0058
PF3D7_1368800	Cell cycle progression in G1	-0.923868	0.00428699	0.298907	0.515936	DNA repair endonuclease, putative (ERCC4)	YPL022W	cell cycle progression in G1 phase: decreased duration	-0.3688	1.659	2.0278	0.500555	0.498167	1.00479	0.0069
PF3D7_1462700	Cell cycle progression in G1	-1.07132	-0.073462	0.138964	0.615228	cytochrome c1 precursor, putative	YOR065W	cell cycle progression in G1 phase: abnormal	-0.3839	0.014	0.3979	1.56993	1.53453	1.02307	0.0329
PF3D7_0719500	Cell cycle progression in G1	-1.09046	0.165704	0.621867	1.31661	conserved membrane protein, unknown function	YCR094W	cell cycle progression in G1 phase: arrested	0.3712	1.979	1.6078	1.97137	1.91959	1.02697	0.0384
PF3D7_1144900	Cell cycle progression in G1	-1.27839	-0.105535	-0.00329329	1.07207	ras-related protein Rab-6 (RAB6)	YLR262C	cell cycle progression in G1 phase: delayed	-0.279	0.9366	1.2156	2.2003	2.06437	1.06585	0.092
PF3D7_1325600	Cell cycle progression in G1	-1.29494	0.331313	0.31774	1.20649	mitochondrial fission 1 protein, putative (FIS1)	YIL065C	cell cycle progression in G1 phase: abnormal	-0.0396	-0.5673	-0.5277	1.29936	1.19086	1.09111	0.1258
PF3D7_1241600	Cell cycle progression in G1	-1.29818	0.0578085	0.122121	0.90741	mitochondrial carrier protein, putative	YNL003C	cell cycle progression in G1 phase: increased duration	1.4197	3.5921	2.1724	1.37955	1.16546	1.1837	0.2433
PF gene ID (www.plasmoDB.org)	Cell cycle compartment accordign to yeast orthologues	Pf A transcriptome	Pf RE1 transcriptome	Pf RE2 transcriptome	Pf RE3 transcriptome	PlasmoDB annotation (www.plasmodb.org)	Yeast gene	Phenotypic association to cell cycle compartment (from SGD:www.yeastgenome.org)	#VALUE!	Quiescent transcriptome	Non quiescent transcriptome	#VALUE!	#VALUE!	#VALUE!	#VALUE!
PF3D7_0624500	Cell cycle progression in G2/M	-3.09095	0.623693	1.43288	2.37613	anaphase promoting complex subunit, putative	YDL008W	cell cycle progression through the G2/M phase transition: arrested	-2.5347	0.3439	2.8786	1.30749	2.02778	0.644789	-0.6331
PF3D7_0714000	Cell cycle progression in G2	-1.934	-0.191896	0.796714	0	histone H2B variant (H2B.Z)	YDR224C	cell cycle progression in G2 phase: abnormal	0.092	1.1377	1.0457	1.25876	1.3008	0.967679	-0.0474
PF3D7_1415000	Cell cycle progression in G2/M	-1.07814	-0.0201975	0.699095	0.804024	uracil-DNA glycosylase (UDG)	YML021C	cell cycle progression through the G2/M phase transition: arrested	1.2348	0.6953	-0.5395	2.03609	1.33635	1.52362	0.6075
PF3D7_1304000	Cell cycle progression in G2	-1.2748	0.169876	0.341458	0.872906	chromosome condensation protein, putative	YBL097W	cell cycle progression in G2 phase: abnormal	4.2066	3.9225	-0.2841	1.34583	1.84612	0.729005	-0.456
PF3D7_1434200	Cell cycle progression in G2/M	-1.22347	0.137886	0.305606	1.08864	calmodulin (CAM)	YBR109C	cell cycle progression through the G2/M phase transition: arrested	0.3847	0.2941	-0.0906	1.61922	0.688009	2.35349	1.2348
PF3D7_1027700	Cell cycle progression in G2/M	-1.52546	0.0447403	0.512657	1.31824	centrin-3 (CEN3)	YOR257W	cell cycle progression through the G2/M phase transition: arrested	-0.0474	0.332	0.3794	1.30749	2.02778	0.644789	-0.6331
PF3D7_0320900	Cell cycle progression in G2	-0.688886	-0.202546	-0.390576	0.700267	histone H2A variant, putative (H2A.Z)	YOL012C	cell cycle progression in G2 phase: abnormal	0.0329	0.6507	0.6178	2.51455	3.50691	0.717027	-0.4799
PF3D7_1311500	Cell cycle progression in G2/M	-0.460957	-0.147528	-0.0593472	0.294958	26S protease regulatory subunit 7, putative (RPT1)	YKL145W	cell cycle progression through the G2/M phase transition: arrested	0.1679	0.9019	0.734	1.22612	0.939132	1.30559	0.3847
PF3D7_1129200	Cell cycle progression in G2/M	-0.465618	-0.165971	-0.0993443	0.153328	26S proteasome regulatory subunit RPN7, putative (RPN7)	YPR108W	cell cycle progression through the G2/M phase transition: abnormal	0.2664	1.4891	1.2227	1.93	1.45417	1.32721	0.4084
PF3D7_1470900	Cell cycle progression in G2	-0.484048	-0.161539	-0.182786	0.18805	proteasome subunit beta type-2, putative	YER012W	cell cycle progression in G2 phase: abnormal	0.2879	1.6993	1.4114	1.13116	2.73625	0.413397	-1.2744
PF3D7_1248900	Cell cycle progression in G2/M	-0.112502	-0.320489	-0.396401	0.0998015	26S protease regulatory subunit 8, putative (RPT6)	YGL048C	cell cycle progression through the G2/M phase transition: arrested	0.2153	1.3879	1.1726	2.80714	2.33383	1.2028	0.2664
PF3D7_1006600	Cell cycle progression in G2/M	-0.000941308	0.287343	0.594423	-0.119888	phosducin-like protein, putative (PhLP1)	YDR183W	cell cycle progression through the G2/M phase transition: normal rate	0.0118	-0.2424	-0.2542	2.61697	2.25418	1.16095	0.2153
PF3D7_0718500	Cell cycle progression in G2/M	-0.116443	0.391053	0.207413	0.252454	prefoldin subunit 3, putative	YGR078C	cell cycle progression through the G2/M phase transition: normal rate	-0.4799	1.3303	1.8102	1.5826	1.25128	1.26479	0.3389
PF3D7_1433500	Cell cycle progression in G2/M	-0.549711	0.144324	0.397259	0.283286	DNA topoisomerase II, putative	YNL088W	cell cycle progression through the G2/M phase transition: increased duration	0.3389	0.6623	0.3234	7.3066	5.31327	1.37516	0.4596
PF3D7_0904800	Cell cycle progression in M	-0.384363	0.171996	0.284765	0.370756	replication protein A1, small fragment (RPA1)	YAR007C	cell cycle progression in M phase: abnormal	-0.6331	0.3868	1.0199	1.25876	1.3008	0.967679	-0.0474
PF3D7_0803700	Cell cycle progression in M	-0.219492	0.18542	0.348104	0.249237	tubulin gamma chain (g-tub)	YLR212C	cell cycle progression in M phase: arrested	-1.4092	0.6267	2.0359	1.75491	1.91096	0.91834	-0.1229
PF3D7_0915100	Cell cycle progression in G2/M	-0.280415	0.0178934	0.172802	0.0480872	SUMO-conjugating enzyme UBC9 (UBC9)	YDL064W	cell cycle progression through the G2/M phase transition: arrested	0.3797	1.3015	0.9218	2.46485	1.89448	1.30107	0.3797
PF3D7_1340100	Cell cycle progression in G2	0.0478214	0.0584533	-0.0959505	-0.121822	exosome complex component RRP42, putative (RRP42)	YDL111C	cell cycle progression in G2 phase: abnormal	0.6449	0.857	0.2121	15.1632	0.821254	18.4634	4.2066
PF3D7_0524000	Cell cycle progression in G2	0.188498	0.146475	0.0601832	-0.372791	karyopherin beta (KASbeta)	YMR308C	cell cycle progression in G2 phase: abnormal	0.2433	0.4642	0.2209	1.81127	1.15837	1.56363	0.6449
PF3D7_0708400	Cell cycle progression in G2/M	0.809678	0.606774	0.353218	-0.663431	heat shock protein 90 (HSP90)	YPL240C	cell cycle progression through the G2/M phase transition: arrested	-1.2744	0.1778	1.4522	0.845338	0.838452	1.00821	0.0118
PF3D7_1450900	Cell cycle progression in G2	0.591482	0.236971	0.46085	-0.509442	acetyl-CoA acetyltransferase, putative	YPL028W	cell cycle progression in G2 phase: abnormal	0.3963	1.5142	1.1179	2.03609	1.33635	1.52362	0.6075
PF3D7_1114200	Cell cycle progression in G2	0.726424	-0.0193254	-0.0707756	-0.852947	GTPase-activating protein, putative	YOL112W	cell cycle progression in G2 phase: abnormal	0.3352	1.2796	0.9444	3.24743	2.65995	1.22086	0.2879
PF3D7_0815200	Cell cycle progression in G2/M	0.602313	-0.148929	-0.414515	-0.624292	importin beta, putative	YLR347C	cell cycle progression through the G2/M phase transition: arrested	-0.456	0.4285	0.8845	1.86853	1.66324	1.12342	0.1679
PF3D7_1110200	Cell cycle progression in G2	0.69306	-0.164376	-0.381011	-0.474069	pre-mRNA-processing factor 6, putative (PRPF6)	YBR055C	cell cycle progression in G2 phase: abnormal	0.0069	-0.9984	-1.0053	2.42772	1.92439	1.26155	0.3352
PF gene ID (www.plasmoDB.org)	Cell cycle compartment accordign to yeast orthologues	Pf A transcriptome	Pf RE1 transcriptome	Pf RE2 transcriptome	Pf RE3 transcriptome	PlasmoDB annotation (www.plasmodb.org)	Yeast gene	Phenotypic association to cell cycle compartment (from SGD:www.yeastgenome.org)	#VALUE!	Quiescent transcriptome	Non quiescent transcriptome	#VALUE!	#VALUE!	#VALUE!	#VALUE!
PF3D7_1201500	Cell cycle progression in S	1.25276	-0.0285567	-0.426919	-1.50451	XPA binding protein 1, putative	YJR072C	cell cycle progression in S phase: increased duration	0.4123	0.7498	0.3375	2.60828	19.6247	0.132908	-2.9115
PF3D7_0932800	Cell cycle progression in S	0.284839	-0.131426	-0.471842	-0.235227	conserved Plasmodium protein, unknown function	YGL238W	cell cycle progression in S phase: abnormal	0.9568	3.0246	2.0678	0.999653	4.9089	0.203641	-2.2959
PF3D7_1220100	Cell cycle progression in S	0.226526	-0.265157	-0.361378	-0.332733	pre-mRNA splicing factor, putative	YDR364C	cell cycle progression in G1 phase: arrested	0.1702	0.5818	0.4116	13.8691	62.0474	0.223524	-2.1615
PF3D7_1319700	Cell cycle progression in S	-0.0167919	0.0137018	0.730116	0.640654	protein phosphatase PP2A regulatory subunit A, putative	YAL016W	cell cycle progression in G1 phase: decreased duration	0.0379	1.1633	1.1254	0.389097	0.705834	0.551258	-0.8592
PF3D7_1234300	Cell cycle progression in S	-0.175898	0.00363321	0.0534818	-0.0778501	DNA polymerase epsilon subunit b, putative	YPR175W	cell cycle progression in S phase: abnormal	-0.508	-0.2321	0.2759	0.772175	1.39204	0.554708	-0.8502
PF3D7_0934100	Cell cycle progression in S	-0.178821	0.169454	0.355526	0.135629	DNA repair helicase RAD3, putative (RAD3)	YER171W	cell cycle progression in S phase: abnormal	-0.8502	-0.373	0.4772	0.851395	1.21075	0.703197	-0.508
PF3D7_1017000	Cell cycle progression in S	-0.188931	0.0582105	-0.031453	-0.29659	DNA polymerase delta catalytic subunit	YDL102W	cell cycle progression in S phase: arrested	3.1321	3.2804	0.1483	0.655378	0.909282	0.720765	-0.4724
PF3D7_1251300	Cell cycle progression in S	-0.214012	-0.0766576	0.150712	0.354658	thymidylate kinase (TMK)	YJR057W	cell cycle progression in S phase: abnormal	-2.1615	3.7938	5.9553	1.58557	2.0282	0.781761	-0.3552
PF3D7_1347100	Cell cycle progression in S	-0.24601	0.0625361	0.460855	0.694615	DNA topoisomerase 3, putative (TOP3)	YLR234W	cell cycle progression in S phase: delayed	2.2698	2.0193	-0.2505	0.677034	0.809723	0.83613	-0.2582
PF3D7_0219600	Cell cycle progression in S	-0.296754	0.0671391	-0.162737	-0.128183	replication factor C subunit 1, putative	YOR217W	cell cycle progression in S phase: increased duration	0.4084	0.9486	0.5402	0.996817	1.15902	0.860055	-0.2175
PF3D7_1111100	Cell cycle progression in S	-0.318089	0.170464	0.41808	0.165402	replication factor C subunit 5, putative (RFC5)	YBR087W	cell cycle progression in S phase: abnormal	-0.0468	-0.2271	-0.1803	0.854351	0.882519	0.968081	-0.0468
PF3D7_1304100	Cell cycle progression in S	-0.417078	-0.227059	0.234709	0.268236	DNA ligase I (LigI)	YDL164C	cell cycle progression in S phase: abnormal	0.045	0.216	0.171	1.04906	1.02712	1.02137	0.0305
PF3D7_1241700	Cell cycle progression in S	-0.443601	0.162442	0.58719	0.141177	replication factor C subunit 4, putative	YOL094C	cell cycle progression in S phase: abnormal	0.1258	0.3778	0.252	1.16151	1.12584	1.03168	0.045
PF3D7_1318400	Cell cycle progression in S	-0.551521	-0.0518173	0.120926	0.436741	chromosome segregation protein, putative	YFR031C	cell cycle progression in S phase: decreased duration	0.5743	1.7528	1.1785	1.29936	1.19086	1.09111	0.1258
PF3D7_1361900	Cell cycle progression in S	-0.587022	0.180848	0.297767	0.317153	proliferating cell nuclear antigen (PCNA)	YBR088C	cell cycle progression in S phase: abnormal	0.0305	0.0691	0.0386	1.08696	0.986848	1.10145	0.1394
PF3D7_0630300	Cell cycle progression in S	-0.668826	-0.0539746	0.0357608	0.150725	DNA polymerase epsilon, catalytic subunit a, putative	YNL262W	cell cycle progression in S phase: abnormal	-0.4724	-0.6096	-0.1372	1.49672	1.33016	1.12521	0.1702
PF3D7_1414400	Cell cycle progression in S	-0.968322	0.125046	0.328454	0.976216	serine/threonine protein phosphatase PP1 (PP1)	YER133W	cell cycle progression in S phase: delayed	-0.3552	0.665	1.0202	4.57192	3.72438	1.22757	0.2958
PF3D7_1211700	Cell cycle progression in S	-1.04001	-0.165565	0.212987	0.923562	DNA replication licensing factor MCM5, putative (MCM5)	YLR274W	cell cycle progression in S phase: abnormal	0.2958	2.1928	1.897	1.68156	1.26357	1.33081	0.4123
PF3D7_0411900	Cell cycle progression in S	-1.12946	0.053183	0.216996	0.685298	DNA polymerase alpha	YNL102W	cell cycle progression in S phase: abnormal	1.2643	3.361	2.0967	3.57613	1.05709	3.38299	1.7583
PF3D7_0910900	Cell cycle progression in S	-1.202	0.152094	0.50671	0.547434	DNA primase large subunit, putative	YKL045W	cell cycle progression in S phase: abnormal	-0.2175	-0.0046	0.2129	4.05387	0.840605	4.82256	2.2698
PF3D7_1437200	Cell cycle progression in S	-1.80215	0.268285	0.67908	1.02766	ribonucleoside-diphosphate reductase, large subunit, putative	YER070W	cell cycle progression in S phase: arrested	-0.8592	-1.3618	-0.5026	9.71625	1.10826	8.7671	3.1321
PF gene ID (www.plasmoDB.org)	Cell cycle compartment accordign to yeast orthologues	Pf A transcriptome	Pf RE1 transcriptome	Pf RE2 transcriptome	Pf RE3 transcriptome	PlasmoDB annotation (www.plasmodb.org)	Yeast gene	Phenotypic association to cell cycle compartment (from SGD:www.yeastgenome.org)	#VALUE!	Quiescent transcriptome	Non quiescent transcriptome	#VALUE!	#VALUE!	#VALUE!	#VALUE!
PF3D7_0603400	Cell cycle progression through G1/S	0.655676	-0.22401	-0.171134	-0.521206	trophozoite exported protein 1 (TEX1)	YDL074C	cell cycle progression through the G1/S phase transition: increased rate	0.5327	1.0232	0.4905	2.60828	19.6247	0.132908	-2.9115
PF3D7_0403700	Cell cycle progression through G1/S	0.352006	0.132302	0.115742	-0.40847	CGI-201 protein, short form	YLR117C	cell cycle progression through the G1/S phase transition: delayed	0.4596	2.8692	2.4096	0.999653	4.9089	0.203641	-2.2959
PF3D7_1441400	Cell cycle progression through G1/S	0.321422	0.0649085	0.0264034	-0.364225	FACT complex subunit SSRP1, putative (FACT-S)	YML069W	cell cycle progression through the G1/S phase transition: delayed	-0.4233	0.2637	0.687	1.20055	1.60993	0.745717	-0.4233
PF3D7_0812400	Cell cycle progression through G1/S	0.0870433	0.144743	0.0376762	-0.198033	karyopherin alpha (KARalpha)	YNL189W	cell cycle progression through the G1/S phase transition: abnormal	-0.0628	1.6642	1.727	3.16938	3.31039	0.957404	-0.0628
PF3D7_0312300	Cell cycle progression through G1/S	-0.0847335	-0.289638	-0.11033	-0.00301476	26S proteasome regulatory subunit RPN12, putative (RPN12)	YFR052W	cell cycle progression through the G1/S phase transition: abnormal	0.0058	1.2258	1.22	2.33885	2.32947	1.00403	0.0058
PF3D7_1417800	Cell cycle progression through G1/S	-0.369532	-0.048465	0.0169288	0.408844	DNA replication licensing factor MCM2 (MCM2)	YBL023C	cell cycle progression through the G1/S phase transition: arrested	-0.2582	-0.5627	-0.3045	1.6125	1.28779	1.25214	0.3244
PF3D7_0705300	Cell cycle progression through G1/S	-0.631998	0.0113137	0.0123579	0.73624	origin recognition complex subunit 2, putative (ORC2)	YBR060C	cell cycle progression through the G1/S phase transition: delayed	0.1394	0.1203	-0.0191	2.03242	1.40493	1.44663	0.5327
PF3D7_1355100	Cell cycle progression through G1/S	-0.706964	-0.159902	0.322632	0.556008	DNA replication licensing factor MCM6 (MCM6)	YGL201C	cell cycle progression through the G1/S phase transition: arrested	1.7583	1.8384	0.0801	3.57613	1.05709	3.38299	1.7583
PF3D7_0705400	Cell cycle progression through G1/S	-0.779394	0.0290792	0.0159344	0.492538	DNA replication licensing factor MCM7, putative (MCM7)	YBR202W	cell cycle progression through the G1/S phase transition: arrested	0.2741	2.7324	2.4583	0.848979	6.16756	0.137652	-2.8609
PF3D7_0527000	Cell cycle progression through G1/S	-0.967211	0.114254	0.237256	0.844157	DNA replication licensing factor MCM3, putative (MCM3)	YEL032W	cell cycle progression through the G1/S phase transition: arrested	-2.2959	-0.0005	2.2954	13.8691	62.0474	0.223524	-2.1615
PF3D7_1317100	Cell cycle progression through G1/S	-1.2115	0.0442171	0.25674	0.972827	DNA replication licensing factor MCM4 (MCM4)	YPR019W	cell cycle progression through the G1/S phase transition: arrested	-2.9115	1.3831	4.2946	0.456156	1.1256	0.405254	-1.3031
PF gene ID (www.plasmoDB.org)	Cell cycle compartment accordign to yeast orthologues	Pf A transcriptome	Pf RE1 transcriptome	Pf RE2 transcriptome	Pf RE3 transcriptome	PlasmoDB annotation (www.plasmodb.org)	Yeast gene	Phenotypic association to cell cycle compartment (from SGD:www.yeastgenome.org)	#VALUE!	Quiescent transcriptome	Non quiescent transcriptome	#VALUE!	#VALUE!	#VALUE!	#VALUE!
PF3D7_0802300	critical cell size at START (G1 cell-size checkpoint)	1.34388	-0.179747	-0.530945	-1.33694	rRNA processing WD-repeat protein, putative	YCR057C		-1.5387	2.4232	3.9619	9.71625	1.10826	8.7671	3.1321
PF3D7_1354200	critical cell size at START (G1 cell-size checkpoint)	0.785296	-0.397587	-0.444264	-0.638457	inositol-polyphosphate 5-phosphatase, putative	YKL212W		-2.8624	1.6215	4.4839	15.1632	0.821254	18.4634	4.2066
PF3D7_1008400	critical cell size at START (G1 cell-size checkpoint)	0.221908	-0.732851	-0.771703	-0.127547	26S protease regulatory subunit 4, putative (RPT2)	YDL007W		-0.2788	0.9688	1.2476	3.07695	22.3763	0.137509	-2.8624
PF gene ID (www.plasmoDB.org)	Cell cycle compartment accordign to yeast orthologues	Pf A transcriptome	Pf RE1 transcriptome	Pf RE2 transcriptome	Pf RE3 transcriptome	PlasmoDB annotation (www.plasmodb.org)	Yeast gene	Phenotypic association to cell cycle compartment (from SGD:www.yeastgenome.org)	#VALUE!	Quiescent transcriptome	Non quiescent transcriptome	#VALUE!	#VALUE!	#VALUE!	#VALUE!
PF3D7_1003300	entry into G0 (stationary phase): absent	1.57919	-0.625909	-0.820811	-1.34459	N-acetyltransferase, putative	YHR013C		1.5039	5.5778	4.0739	1.95721	2.37446	0.824276	-0.2788
PF3D7_0814900	entry into G0 (stationary phase): decreased	-0.617599	0.380101	0.536747	0.619368	superoxide dismutase [Fe] (FeSOD)	YHR008C		0.5131	-0.2334	-0.7465	47.7623	16.8409	2.83608	1.5039
PF3D7_1427800	exit from G0 (stationary phase): delayed	0.901163	-0.151058	-0.597195	-1.10746	exosome complex exonuclease RRP41, putative (RRP41)	YGR195W		-0.9408	-1.0417	-0.1009	0.850628	0.596048	1.42711	0.5131
PF3D7_0528100	Maintenance of quiescence	0.634758	0.275949	-0.449991	1.02991	AP-1 complex subunit beta, putative	YKL135C
PF3D7_1017000	Maintenance of quiescence	-0.188931	0.0582105	-0.031453	-0.29659	DNA polymerase delta catalytic subunit	YDL102W
PF3D7_1012700	Maintenance of quiescence	-0.42919	-0.181606	-0.211696	0.129489	NLI interacting factor-like phosphatase, putative	YMR277W
PF3D7_1106700	Maintenance of quiescence	0.455603	-0.0761393	-0.304705	-0.343053	DNA replication ATP-dependent helicase/nuclease DNA2, putative	YKL017C
PF3D7_1433300	Maintenance of quiescence	0.168759	-0.296004	-0.385691	0.0445138	chromatin assembly factor 1 P55 subunit, putative	YEL056W
PF3D7_1020700	Maintenance of quiescence	1.5344	-0.365909	-0.742136	-1.98169	histone acetyltransferase, putative	YNL132W
PF3D7_1343900	Maintenance of quiescence	0.216102	-0.176823	-0.0145745	-0.238207	U4/U6 small nuclear ribonucleoprotein PRP4, putative	YPR178W
PF3D7_0602500	Maintenance of quiescence	0.888423	-0.178541	-0.248429	-0.808601	geranylgeranyltransferase, putative	YPR176C
PF3D7_1143300	Maintenance of quiescence	1.01933	-0.0691978	-0.170852	-1.20794	DNA-directed RNA polymerases I and III subunit RPAC1, putative	YPR110C
PF3D7_0909800	Maintenance of quiescence	0.395325	-0.141772	-0.0156592	-0.320203	small nuclear ribonucleoprotein Sm D3, putative	YLR147C
PF3D7_0212300	Maintenance of quiescence	0.707251	0.0458232	-0.026431	-0.807283	peptide chain release factor subunit 1, putative	YBR143C
