# Supplementary material for: Inducing controlled cell cycle arrest and re-entry during asexual proliferation of Plasmodium falciparum malaria parasites
Source: Sci Rep. 2018 Nov 8;8:16581. doi: 10.1038/s41598-018-34964-w (PMC6224408; doi:10.1038/s41598-018-34964-w)
Supplement: Supplementary file 5 — Supplementary file S4 [file 41598_2018_34964_MOESM5_ESM.xlsx]

## Sheet: Network table
Network table describing interactions between genes involved in cell cycle re-entry. For interactions determined in STRING v10.0, the scores for gene fusions, coexpression, database searches, experimental evidence and combined scores are given. For interactions determined via coexpression analysis using GRENITS in R, the probability and strength of the interaction is shown.
				STRING interaction scoring parameters					GRENITS coexpression scores
Gene 1	Gene description	Gene 2	Gene description	fusion	coexpression	experimental	database	combinescore	Probability	Strength
PF3D7_1356900	protein kinase 5	PF3D7_0705300	origin recognition complex subunit 2, putative	0	0.0234792	0.664888	0.88794	0.965639	NA	NA
PF3D7_1356900	protein kinase 5	PF3D7_0419900	phosphatidylinositol 4-kinase, putative	0	0	0.218783	0.88794	0.917972	NA	NA
PF3D7_1356900	protein kinase 5	PF3D7_1203000	origin recognition complex subunit 1	0	0.221985	0.593383	0.88794	0.966783	NA	NA
PF3D7_0711400	histone deacetylase complex subunit SAP18, putative	PF3D7_1329300	chromatin assembly factor 1 subunit, putative	0	0.136606	0	0.909285	0.926612	NA	NA
PF3D7_0711400	histone deacetylase complex subunit SAP18, putative	PF3D7_0110700	chromatin assembly factor 1 protein WD40 domain, putative	0	0.103522	0	0.909285	0.923799	NA	NA
PF3D7_0711400	histone deacetylase complex subunit SAP18, putative	PF3D7_0925700	histone deacetylase 1	0	0.00213447	0.478122	0.89968	0.951048	NA	NA
PF3D7_0717500	calcium-dependent protein kinase 4	PF3D7_1321100	conserved Plasmodium protein, unknown function	0	0.869797	0	0	0.878	NA	NA
PF3D7_0717500	calcium-dependent protein kinase 4	PF3D7_0802600	adenylyl cyclase beta	0	0.889007	0	0	0.896	NA	NA
PF3D7_0717500	calcium-dependent protein kinase 4	PF3D7_1031200	MORN repeat-containing protein 1	0	0.870864	0	0	0.879	NA	NA
PF3D7_0717500	calcium-dependent protein kinase 4	PF3D7_1143100	transcription factor with AP2 domain(s)	0	0.830309	0	0	0.841	NA	NA
PF3D7_0717500	calcium-dependent protein kinase 4	PF3D7_1145200	serine/threonine protein kinase, putative	0	0.84952	0.0352188	0	0.863966	NA	NA
PF3D7_0717500	calcium-dependent protein kinase 4	PF3D7_1146600	CCAAT-box DNA binding protein subunit B	0	0.804696	0	0	0.817	NA	NA
PF3D7_0717500	calcium-dependent protein kinase 4	PF3D7_1423300	serine/threonine protein phosphatase 7	0	0.839915	0.0683031	0	0.860245	NA	NA
PF3D7_0717500	calcium-dependent protein kinase 4	PF3D7_1436600	cGMP-dependent protein kinase	0	0.861259	0	0	0.87	NA	NA
PF3D7_0717500	calcium-dependent protein kinase 4	PF3D7_1461400	conserved Plasmodium protein, unknown function	0	0.886873	0	0	0.894	NA	NA
PF3D7_0717500	calcium-dependent protein kinase 4	PF3D7_0303200	HAD superfamily protein, putative	0	0.810032	0	0	0.822	NA	NA
PF3D7_0717500	calcium-dependent protein kinase 4	PF3D7_0407700	conserved Plasmodium protein, unknown function	0	0.810032	0	0	0.822	NA	NA
PF3D7_0717500	calcium-dependent protein kinase 4	PF3D7_0902100	serine/threonine protein kinase, FIKK family	0	0.885806	0	0	0.893	NA	NA
PF3D7_0717500	calcium-dependent protein kinase 4	PF3D7_0934800	cAMP-dependent protein kinase catalytic subunit	0	0.912487	0.0298826	0	0.92045	NA	NA
PF3D7_0717500	calcium-dependent protein kinase 4	PF3D7_1222700	glideosome-associated protein 45	0	0.795091	0	0	0.808	NA	NA
PF3D7_0717500	calcium-dependent protein kinase 4	PF3D7_1229800	myosin D	0	0.861259	0	0	0.87	NA	NA
PF3D7_0717500	calcium-dependent protein kinase 4	PF3D7_1251200	coronin	0	0.798292	0	0	0.811	NA	NA
PF3D7_1015800	ribonucleoside-diphosphate reductase small chain, putative	PF3D7_1037100	pyruvate kinase 2	0	0.122732	0	0.893276	0.912273	NA	NA
PF3D7_1015800	ribonucleoside-diphosphate reductase small chain, putative	PF3D7_1317100	DNA replication licensing factor MCM4	0	0.865528	0	0	0.874	NA	NA
PF3D7_1015800	ribonucleoside-diphosphate reductase small chain, putative	PF3D7_1355100	DNA replication licensing factor MCM6	0	0.790822	0	0	0.804	NA	NA
PF3D7_1015800	ribonucleoside-diphosphate reductase small chain, putative	PF3D7_1366500	nucleoside diphosphate kinase	0	0.321238	0	0.966916	0.978958	NA	NA
PF3D7_1015800	ribonucleoside-diphosphate reductase small chain, putative	PF3D7_0415600	GTP:AMP phosphotransferase	0	0	0	0.966916	0.969	NA	NA
PF3D7_1015800	ribonucleoside-diphosphate reductase small chain, putative	PF3D7_0504400	ATP-dependent helicase, putative	0	0.629669	0	0.893276	0.962967	NA	NA
PF3D7_1015800	ribonucleoside-diphosphate reductase small chain, putative	PF3D7_0928900	guanylate kinase	0	0	0	0.966916	0.969	NA	NA
PF3D7_1015800	ribonucleoside-diphosphate reductase small chain, putative	PF3D7_1211300	DNA helicase MCM8, putative	0	0.398079	0	0.893276	0.939808	NA	NA
PF3D7_1015800	ribonucleoside-diphosphate reductase small chain, putative	PF3D7_1211700	DNA replication licensing factor MCM5, putative	0	0.950907	0	0	0.954	NA	NA
PF3D7_1015800	ribonucleoside-diphosphate reductase small chain, putative	PF3D7_1224500	histone chaperone ASF1, putative	0	0.567769	0.51334	0	0.802903	NA	NA
PF3D7_1020700	histone acetyltransferase, putative	PF3D7_0816000	ribosome assembly protein RRB1, putative	0	0.827108	0	0	0.838	NA	NA
PF3D7_1020700	histone acetyltransferase, putative	PF3D7_0811500	histone-arginine methyltransferase CARM1, putative	0	0.807898	0	0	0.82	NA	NA
PF3D7_1020700	histone acetyltransferase, putative	PF3D7_1134700	DNA-directed RNA polymerase I subunit RPA2, putative	0	0.981857	0.00213447	0	0.983036	NA	NA
PF3D7_1020700	histone acetyltransferase, putative	PF3D7_1463400	DNA-directed RNA polymerase III subunit RPC4, putative	0	0.798292	0	0	0.811	NA	NA
PF3D7_1020700	histone acetyltransferase, putative	PF3D7_0509400	RNA polymerase I	0	0.964781	0	0	0.967	NA	NA
PF3D7_1020700	histone acetyltransferase, putative	PF3D7_1206600	DNA-directed RNA polymerase III subunit RPC2, putative	0	0.78762	0	0	0.801	NA	NA
PF3D7_1020700	histone acetyltransferase, putative	PF3D7_1230900	serine/threonine protein kinase RIO1, putative	0	0.846318	0	0	0.856	NA	NA
PF3D7_1107400	DNA repair protein RAD51	PF3D7_1368800	DNA repair endonuclease, putative	0	0.0853789	0.946638	0	0.954269	NA	NA
PF3D7_1107400	DNA repair protein RAD51	PF3D7_0803400	DNA repair and recombination protein RAD54, putative	0	0.129136	0.959445	0	0.966907	NA	NA
PF3D7_1107400	DNA repair protein RAD51	PF3D7_1347100	DNA topoisomerase 3, putative	0	0.0512273	0.88794	0	0.900379	NA	NA
PF3D7_1127100	deoxyuridine 5'-triphosphate nucleotidohydrolase	PF3D7_0708400	heat shock protein 90	0	0.214514	0	0.88794	0.917524	NA	NA
PF3D7_1127100	deoxyuridine 5'-triphosphate nucleotidohydrolase	PF3D7_1015800	ribonucleoside-diphosphate reductase small chain, putative	0	0.670224	0	0.558164	0.863473	NA	NA
PF3D7_1127100	deoxyuridine 5'-triphosphate nucleotidohydrolase	PF3D7_1118200	heat shock protein 90, putative	0	0.0597652	0	0.88794	0.901275	NA	NA
PF3D7_1127100	deoxyuridine 5'-triphosphate nucleotidohydrolase	PF3D7_1366500	nucleoside diphosphate kinase	0	0.55603	0	0.966916	0.986237	NA	NA
PF3D7_1133400	apical membrane antigen 1	PF3D7_0717500	calcium-dependent protein kinase 4	0	0.829242	0	0	0.84	NA	NA
PF3D7_1133400	apical membrane antigen 1	PF3D7_0805200	gamete release protein, putative	0	0.854856	0	0	0.864	NA	NA
PF3D7_1133400	apical membrane antigen 1	PF3D7_1143100	transcription factor with AP2 domain(s)	0	0.917823	0	0	0.923	NA	NA
PF3D7_1133400	apical membrane antigen 1	PF3D7_1423300	serine/threonine protein phosphatase 7	0	0.896478	0	0	0.903	NA	NA
PF3D7_1133400	apical membrane antigen 1	PF3D7_1436600	cGMP-dependent protein kinase	0	0.879402	0	0	0.887	NA	NA
PF3D7_1133400	apical membrane antigen 1	PF3D7_1461400	conserved Plasmodium protein, unknown function	0	0.890075	0	0	0.897	NA	NA
PF3D7_1133400	apical membrane antigen 1	PF3D7_1463900	conserved Plasmodium membrane protein, unknown function	0	0.820704	0	0	0.832	NA	NA
PF3D7_1133400	apical membrane antigen 1	PF3D7_1222700	glideosome-associated protein 45	0	0.885806	0	0	0.893	NA	NA
PF3D7_1133400	apical membrane antigen 1	PF3D7_1229800	myosin D	0	0.90715	0	0	0.913	NA	NA
PF3D7_1133400	apical membrane antigen 1	PF3D7_1251200	coronin	0	0.954109	0	0	0.957	NA	NA
PF3D7_1366500	nucleoside diphosphate kinase	PF3D7_1342700	DNA-directed RNA polymerases I, II, and III subunit RPABC4, putative	0	0	0	0.893276	0.9	NA	NA
PF3D7_1366500	nucleoside diphosphate kinase	PF3D7_1360500	guanylyl cyclase beta	0	0	0	0.893276	0.9	NA	NA
PF3D7_1366500	nucleoside diphosphate kinase	PF3D7_0708100	DNA-directed RNA polymerases I, II, and III subunit RPABC5, putative	0	0.0512273	0	0.893276	0.905123	NA	NA
PF3D7_1366500	nucleoside diphosphate kinase	PF3D7_1027400	DNA-directed RNA polymerase II subunit RPB7, putative	0	0.0501601	0	0.893276	0.905016	NA	NA
PF3D7_1366500	nucleoside diphosphate kinase	PF3D7_1037100	pyruvate kinase 2	0	0.177161	0	0.893276	0.917716	NA	NA
PF3D7_1366500	nucleoside diphosphate kinase	PF3D7_1104700	DNA-directed RNA polymerase III subunit RPC8, putative	0	0.120598	0	0.893276	0.91206	NA	NA
PF3D7_1366500	nucleoside diphosphate kinase	PF3D7_1134700	DNA-directed RNA polymerase I subunit RPA2, putative	0	0	0.44397	0.893276	0.944397	NA	NA
PF3D7_1366500	nucleoside diphosphate kinase	PF3D7_1138400	guanylyl cyclase	0	0	0	0.893276	0.9	NA	NA
PF3D7_1366500	nucleoside diphosphate kinase	PF3D7_1143300	DNA-directed RNA polymerases I and III subunit RPAC1, putative	0	0.0213447	0.0437567	0.893276	0.906417	NA	NA
PF3D7_1366500	nucleoside diphosphate kinase	PF3D7_1307600	DNA-directed RNA polymerase alpha chain, putative	0	0.0213447	0.0341515	0.893276	0.905477	NA	NA
PF3D7_1366500	nucleoside diphosphate kinase	PF3D7_1329000	DNA-directed RNA polymerase III subunit RPC1, putative	0	0	0	0.893276	0.9	NA	NA
PF3D7_1366500	nucleoside diphosphate kinase	PF3D7_1415200	DNA-directed RNA polymerases I and III subunit RPAC2, putative	0	0	0	0.893276	0.9	NA	NA
PF3D7_1366500	nucleoside diphosphate kinase	PF3D7_1421400	DNA-directed RNA polymerase III subunit RPC6, putative	0	0	0	0.893276	0.9	NA	NA
PF3D7_1366500	nucleoside diphosphate kinase	PF3D7_1437200	ribonucleoside-diphosphate reductase large subunit, putative	0	0.391676	0	0.966916	0.981142	NA	NA
PF3D7_1366500	nucleoside diphosphate kinase	PF3D7_0206600	DNA-directed RNA polymerase III subunit RPC10, putative	0	0	0.0341515	0.893276	0.903415	NA	NA
PF3D7_1366500	nucleoside diphosphate kinase	PF3D7_0305600	AP endonuclease (DNA-[apurinic or apyrimidinic site] lyase), putative	0	0.387407	0.0373533	0.88794	0.93808	NA	NA
PF3D7_1366500	nucleoside diphosphate kinase	PF3D7_0308000	DNA polymerase delta small subunit, putative	0	0.346852	0	0.893276	0.934685	NA	NA
PF3D7_1366500	nucleoside diphosphate kinase	PF3D7_0411900	DNA polymerase alpha catalytic subunit A	0	0.289221	0	0.893276	0.928922	NA	NA
PF3D7_1366500	nucleoside diphosphate kinase	PF3D7_0415600	GTP:AMP phosphotransferase	0	0.0693703	0	0.922092	0.932064	NA	NA
PF3D7_1366500	nucleoside diphosphate kinase	PF3D7_0504400	ATP-dependent helicase, putative	0	0.520811	0	0.893276	0.952081	NA	NA
PF3D7_1366500	nucleoside diphosphate kinase	PF3D7_0509400	RNA polymerase I	0	0	0	0.893276	0.9	NA	NA
PF3D7_1366500	nucleoside diphosphate kinase	PF3D7_0625300	DNA polymerase 1, putative	0	0.104589	0	0.893276	0.910459	NA	NA
PF3D7_1366500	nucleoside diphosphate kinase	PF3D7_0910900	DNA primase large subunit, putative	0	0.392743	0	0.893276	0.939274	NA	NA
PF3D7_1366500	nucleoside diphosphate kinase	PF3D7_0923000	DNA-directed RNA polymerase II subunit RPB3, putative	0	0.0213447	0.0341515	0.893276	0.905477	NA	NA
PF3D7_1366500	nucleoside diphosphate kinase	PF3D7_0928900	guanylate kinase	0	0	0.0202775	0.966916	0.969629	NA	NA
PF3D7_1366500	nucleoside diphosphate kinase	PF3D7_1206600	DNA-directed RNA polymerase III subunit RPC2, putative	0	0	0.175027	0.893276	0.917503	NA	NA
PF3D7_1366500	nucleoside diphosphate kinase	PF3D7_1211300	DNA helicase MCM8, putative	0	0.0971185	0	0.893276	0.909712	NA	NA
PF3D7_1366500	nucleoside diphosphate kinase	PF3D7_1213700	DNA-directed RNA polymerases I, II, and III subunit RPABC3, putative	0	0.00426894	0	0.893276	0.900427	NA	NA
PF3D7_1437200	ribonucleoside-diphosphate reductase large subunit, putative	PF3D7_0805700	serine/threonine protein kinase, FIKK family	0	0.861259	0	0	0.87	NA	NA
PF3D7_1437200	ribonucleoside-diphosphate reductase large subunit, putative	PF3D7_1015800	ribonucleoside-diphosphate reductase small chain, putative	0	0.909285	0.703308	0.563501	0.988992	NA	NA
PF3D7_1437200	ribonucleoside-diphosphate reductase large subunit, putative	PF3D7_1037100	pyruvate kinase 2	0	0	0	0.893276	0.9	NA	NA
PF3D7_1437200	ribonucleoside-diphosphate reductase large subunit, putative	PF3D7_1127100	deoxyuridine 5'-triphosphate nucleotidohydrolase	0	0.965848	0	0.558164	0.985861	NA	NA
PF3D7_1437200	ribonucleoside-diphosphate reductase large subunit, putative	PF3D7_1317100	DNA replication licensing factor MCM4	0	0.996798	0	0	0.997	NA	NA
PF3D7_1437200	ribonucleoside-diphosphate reductase large subunit, putative	PF3D7_1355100	DNA replication licensing factor MCM6	0	0.911419	0	0	0.917	NA	NA
PF3D7_1437200	ribonucleoside-diphosphate reductase large subunit, putative	PF3D7_1366500	nucleoside diphosphate kinase	0	0.391676	0	0.966916	0.981142	NA	NA
PF3D7_1437200	ribonucleoside-diphosphate reductase large subunit, putative	PF3D7_0411900	DNA polymerase alpha catalytic subunit A	0	0.852721	0	0	0.862	NA	NA
PF3D7_1437200	ribonucleoside-diphosphate reductase large subunit, putative	PF3D7_0415600	GTP:AMP phosphotransferase	0	0.0192102	0	0.966916	0.969596	NA	NA
PF3D7_1437200	ribonucleoside-diphosphate reductase large subunit, putative	PF3D7_0504400	ATP-dependent helicase, putative	0	0.467449	0	0.893276	0.946745	NA	NA
PF3D7_1437200	ribonucleoside-diphosphate reductase large subunit, putative	PF3D7_0527000	DNA replication licensing factor MCM3, putative	0	0.985059	0	0	0.986	NA	NA
PF3D7_1437200	ribonucleoside-diphosphate reductase large subunit, putative	PF3D7_0928900	guanylate kinase	0	0	0	0.966916	0.969	NA	NA
PF3D7_1437200	ribonucleoside-diphosphate reductase large subunit, putative	PF3D7_1211300	DNA helicase MCM8, putative	0	0.693703	0	0.893276	0.96937	NA	NA
PF3D7_1437200	ribonucleoside-diphosphate reductase large subunit, putative	PF3D7_1211700	DNA replication licensing factor MCM5, putative	0	0.996798	0	0	0.997	NA	NA
PF3D7_1437200	ribonucleoside-diphosphate reductase large subunit, putative	PF3D7_1227600	cyclin related protein, putative	0	0.843116	0	0	0.853	NA	NA
PF3D7_1463200	replication factor C subunit 3, putative	PF3D7_0111300	replication factor c protein, putative	0	0.319104	0.96158	0	0.975488	NA	NA
PF3D7_1463200	replication factor C subunit 3, putative	PF3D7_0411900	DNA polymerase alpha catalytic subunit A	0	0.306297	0.151547	0.893276	0.941143	NA	NA
PF3D7_0508100	SET domain protein, putative	PF3D7_0704500	serine/threonine protein kinase, putative	0	0.88794	0.0554963	0	0.900827	NA	NA
PF3D7_0508100	SET domain protein, putative	PF3D7_0806300	ferlin, putative	0	0.803629	0	0	0.816	NA	NA
PF3D7_0508100	SET domain protein, putative	PF3D7_0802600	adenylyl cyclase beta	0	0.860192	0	0	0.869	NA	NA
PF3D7_0508100	SET domain protein, putative	PF3D7_0802100	transcription factor with AP2 domain(s)	0	0.894344	0	0	0.901	NA	NA
PF3D7_0508100	SET domain protein, putative	PF3D7_0805700	serine/threonine protein kinase, FIKK family	0	0.861259	0	0	0.87	NA	NA
PF3D7_0508100	SET domain protein, putative	PF3D7_1029900	conserved Plasmodium protein, unknown function	0	0.803629	0	0	0.816	NA	NA
PF3D7_0508100	SET domain protein, putative	PF3D7_1121300	tyrosine kinase-like protein	0	0.77588	0.179296	0	0.827652	NA	NA
PF3D7_0508100	SET domain protein, putative	PF3D7_1138400	guanylyl cyclase	0	0.912487	0.0554963	0	0.922551	NA	NA
PF3D7_0508100	SET domain protein, putative	PF3D7_1141800	EELM2 domain-containing protein, putative	0	0.803629	0	0	0.816	NA	NA
PF3D7_0508100	SET domain protein, putative	PF3D7_1145200	serine/threonine protein kinase, putative	0	0.84952	0.179296	0	0.884281	NA	NA
PF3D7_0508100	SET domain protein, putative	PF3D7_1436600	cGMP-dependent protein kinase	0	0.796158	0	0	0.809	NA	NA
PF3D7_0508100	SET domain protein, putative	PF3D7_0216800	conserved Plasmodium membrane protein, unknown function	0	0.853789	0	0	0.863	NA	NA
PF3D7_0508100	SET domain protein, putative	PF3D7_0303200	HAD superfamily protein, putative	0	0.798292	0	0	0.811	NA	NA
PF3D7_0508100	SET domain protein, putative	PF3D7_0403900	SET domain protein, putative	0	0.780149	0.0683031	0	0.80807	NA	NA
PF3D7_0508100	SET domain protein, putative	PF3D7_0407700	conserved Plasmodium protein, unknown function	0	0.855923	0	0	0.865	NA	NA
PF3D7_0508100	SET domain protein, putative	PF3D7_0604100	transcription factor with AP2 domain(s)	0	0.861259	0	0	0.87	NA	NA
PF3D7_0508100	SET domain protein, putative	PF3D7_0613800	transcription factor with AP2 domain(s)	0	0.861259	0	0	0.87	NA	NA
PF3D7_0508100	SET domain protein, putative	PF3D7_0903300	conserved Plasmodium membrane protein, unknown function	0	0.86873	0	0	0.877	NA	NA
PF3D7_0508100	SET domain protein, putative	PF3D7_0919900	regulator of chromosome condensation, putative	0	0.877268	0	0	0.885	NA	NA
PF3D7_0910900	DNA primase large subunit, putative	PF3D7_1037100	pyruvate kinase 2	0	0.148346	0	0.893276	0.914835	NA	NA
PF3D7_0910900	DNA primase large subunit, putative	PF3D7_1317100	DNA replication licensing factor MCM4	0	0.835646	0.123799	0	0.865065	NA	NA
PF3D7_0910900	DNA primase large subunit, putative	PF3D7_0411900	DNA polymerase alpha catalytic subunit A	0	0.495197	0.959445	0	0.980818	NA	NA
PF3D7_0910900	DNA primase large subunit, putative	PF3D7_1211700	DNA replication licensing factor MCM5, putative	0	0.854856	0.054429	0	0.871402	NA	NA
PF3D7_0918000	glideosome-associated protein 50	PF3D7_0802100	transcription factor with AP2 domain(s)	0	0.795091	0	0	0.808	NA	NA
PF3D7_0918000	glideosome-associated protein 50	PF3D7_0805700	serine/threonine protein kinase, FIKK family	0	0.78762	0	0	0.801	NA	NA
PF3D7_0918000	glideosome-associated protein 50	PF3D7_1029900	conserved Plasmodium protein, unknown function	0	0.801494	0	0	0.814	NA	NA
PF3D7_0918000	glideosome-associated protein 50	PF3D7_1124600	ethanolamine kinase	0	0.83778	0	0	0.848	NA	NA
PF3D7_0918000	glideosome-associated protein 50	PF3D7_0305600	AP endonuclease (DNA-[apurinic or apyrimidinic site] lyase), putative	0	0.78762	0	0	0.801	NA	NA
PF3D7_0918000	glideosome-associated protein 50	PF3D7_0613800	transcription factor with AP2 domain(s)	0	0.801494	0	0	0.814	NA	NA
PF3D7_0918000	glideosome-associated protein 50	PF3D7_1223100	cAMP-dependent protein kinase regulatory subunit	0	0.886873	0	0	0.894	NA	NA
PF3D7_0934800	cAMP-dependent protein kinase catalytic subunit	PF3D7_0723300	conserved Plasmodium protein, unknown function	0	0.851654	0	0	0.861	NA	NA
PF3D7_0934800	cAMP-dependent protein kinase catalytic subunit	PF3D7_0704500	serine/threonine protein kinase, putative	0	0.791889	0.0298826	0	0.810827	NA	NA
PF3D7_0934800	cAMP-dependent protein kinase catalytic subunit	PF3D7_0802600	adenylyl cyclase beta	0	0.872999	0	0	0.881	NA	NA
PF3D7_0934800	cAMP-dependent protein kinase catalytic subunit	PF3D7_0717500	calcium-dependent protein kinase 4	0	0.912487	0.0298826	0	0.92045	NA	NA
PF3D7_0934800	cAMP-dependent protein kinase catalytic subunit	PF3D7_1029900	conserved Plasmodium protein, unknown function	0	0.882604	0	0	0.89	NA	NA
PF3D7_0934800	cAMP-dependent protein kinase catalytic subunit	PF3D7_1031200	MORN repeat-containing protein 1	0	0.889007	0	0	0.896	NA	NA
PF3D7_0934800	cAMP-dependent protein kinase catalytic subunit	PF3D7_1133400	apical membrane antigen 1	0	0.816435	0	0	0.828	NA	NA
PF3D7_0934800	cAMP-dependent protein kinase catalytic subunit	PF3D7_1138400	guanylyl cyclase	0	0.77588	0.0683031	0	0.804344	NA	NA
PF3D7_0934800	cAMP-dependent protein kinase catalytic subunit	PF3D7_1145200	serine/threonine protein kinase, putative	0	0.852721	0.151547	0	0.882914	NA	NA
PF3D7_0934800	cAMP-dependent protein kinase catalytic subunit	PF3D7_1414400	serine/threonine protein phosphatase PP1	0	0.512273	0	0.88794	0.948789	NA	NA
PF3D7_0934800	cAMP-dependent protein kinase catalytic subunit	PF3D7_1423300	serine/threonine protein phosphatase 7	0	0.883671	0.0651014	0	0.898096	NA	NA
PF3D7_0934800	cAMP-dependent protein kinase catalytic subunit	PF3D7_1436600	cGMP-dependent protein kinase	0	0.906083	0.546425	0	0.960085	NA	NA
PF3D7_0934800	cAMP-dependent protein kinase catalytic subunit	PF3D7_1461400	conserved Plasmodium protein, unknown function	0	0.853789	0	0	0.863	NA	NA
PF3D7_0934800	cAMP-dependent protein kinase catalytic subunit	PF3D7_1463900	conserved Plasmodium membrane protein, unknown function	0	0.851654	0	0	0.861	NA	NA
PF3D7_0934800	cAMP-dependent protein kinase catalytic subunit	PF3D7_0604100	transcription factor with AP2 domain(s)	0	0.861259	0	0	0.87	NA	NA
PF3D7_0934800	cAMP-dependent protein kinase catalytic subunit	PF3D7_0918000	glideosome-associated protein 50	0	0.81857	0	0	0.83	NA	NA
PF3D7_0934800	cAMP-dependent protein kinase catalytic subunit	PF3D7_1222700	glideosome-associated protein 45	0	0.913554	0	0	0.919	NA	NA
PF3D7_0934800	cAMP-dependent protein kinase catalytic subunit	PF3D7_1223100	cAMP-dependent protein kinase regulatory subunit	-0.0416222	0.932764	0.719317	0	0.981581	NA	NA
PF3D7_0934800	cAMP-dependent protein kinase catalytic subunit	PF3D7_1229800	myosin D	0	0.822839	0.0661686	0	0.844984	NA	NA
PF3D7_0934800	cAMP-dependent protein kinase catalytic subunit	PF3D7_1238600	sphingomyelin phosphodiesterase	0	0.882604	0	0	0.89	NA	NA
PF3D7_1223100	cAMP-dependent protein kinase regulatory subunit	PF3D7_0723300	conserved Plasmodium protein, unknown function	0	0.864461	0	0	0.873	NA	NA
PF3D7_1223100	cAMP-dependent protein kinase regulatory subunit	PF3D7_0704500	serine/threonine protein kinase, putative	0	0.813234	0	0	0.825	NA	NA
PF3D7_1223100	cAMP-dependent protein kinase regulatory subunit	PF3D7_0802600	adenylyl cyclase beta	0	0.800427	0	0	0.813	NA	NA
PF3D7_1223100	cAMP-dependent protein kinase regulatory subunit	PF3D7_0802100	transcription factor with AP2 domain(s)	0	0.854856	0	0	0.864	NA	NA
PF3D7_1223100	cAMP-dependent protein kinase regulatory subunit	PF3D7_0717500	calcium-dependent protein kinase 4	0	0.895411	0	0	0.902	NA	NA
PF3D7_1223100	cAMP-dependent protein kinase regulatory subunit	PF3D7_1029900	conserved Plasmodium protein, unknown function	0	0.831377	0	0	0.842	NA	NA
PF3D7_1223100	cAMP-dependent protein kinase regulatory subunit	PF3D7_1031200	MORN repeat-containing protein 1	0	0.909285	0	0	0.915	NA	NA
PF3D7_1223100	cAMP-dependent protein kinase regulatory subunit	PF3D7_1133400	apical membrane antigen 1	0	0.845251	0	0	0.855	NA	NA
PF3D7_1223100	cAMP-dependent protein kinase regulatory subunit	PF3D7_1145200	serine/threonine protein kinase, putative	0	0.860192	0.180363	0	0.892628	NA	NA
PF3D7_1223100	cAMP-dependent protein kinase regulatory subunit	PF3D7_1146600	CCAAT-box DNA binding protein subunit B	0	0.791889	0	0	0.805	NA	NA
PF3D7_1223100	cAMP-dependent protein kinase regulatory subunit	PF3D7_1409300	DNA damage-inducible protein 1, putative	0	0.812166	0	0	0.824	NA	NA
PF3D7_1223100	cAMP-dependent protein kinase regulatory subunit	PF3D7_1414400	serine/threonine protein phosphatase PP1	0	0.67556	0.0394877	0.88794	0.967279	NA	NA
PF3D7_1223100	cAMP-dependent protein kinase regulatory subunit	PF3D7_1423300	serine/threonine protein phosphatase 7	0	0.851654	0.0554963	0	0.868714	NA	NA
PF3D7_1223100	cAMP-dependent protein kinase regulatory subunit	PF3D7_1436600	cGMP-dependent protein kinase	0	0.892209	0	0	0.899	NA	NA
PF3D7_1223100	cAMP-dependent protein kinase regulatory subunit	PF3D7_1461400	conserved Plasmodium protein, unknown function	0	0.883671	0	0	0.891	NA	NA
PF3D7_1223100	cAMP-dependent protein kinase regulatory subunit	PF3D7_1463900	conserved Plasmodium membrane protein, unknown function	0	0.84952	0	0	0.859	NA	NA
PF3D7_1223100	cAMP-dependent protein kinase regulatory subunit	PF3D7_1471400	diacylglycerol kinase, putative	0	0.88794	0	0	0.895	NA	NA
PF3D7_1223100	cAMP-dependent protein kinase regulatory subunit	PF3D7_0303200	HAD superfamily protein, putative	0	0.801494	0	0	0.814	NA	NA
PF3D7_1223100	cAMP-dependent protein kinase regulatory subunit	PF3D7_0407700	conserved Plasmodium protein, unknown function	0	0.811099	0	0	0.823	NA	NA
PF3D7_1223100	cAMP-dependent protein kinase regulatory subunit	PF3D7_0604100	transcription factor with AP2 domain(s)	0	0.861259	0	0	0.87	NA	NA
PF3D7_1223100	cAMP-dependent protein kinase regulatory subunit	PF3D7_0613800	transcription factor with AP2 domain(s)	0	0.792956	0	0	0.806	NA	NA
PF3D7_1223100	cAMP-dependent protein kinase regulatory subunit	PF3D7_1222700	glideosome-associated protein 45	0	0.889007	0	0	0.896	NA	NA
PF3D7_1223100	cAMP-dependent protein kinase regulatory subunit	PF3D7_1229800	myosin D	0	0.80683	0.0672359	0	0.83117	NA	NA
PF3D7_1223100	cAMP-dependent protein kinase regulatory subunit	PF3D7_1238600	sphingomyelin phosphodiesterase	0	0.88794	0	0	0.895	NA	NA
PF3D7_1238900	protein kinase 2	PF3D7_1143100	transcription factor with AP2 domain(s)	0	0.833511	0	0	0.844	NA	NA
PF3D7_1238900	protein kinase 2	PF3D7_0420300	transcription factor with AP2 domain(s)	0	0.789755	0	0	0.803	NA	NA
PF3D7_1238900	protein kinase 2	PF3D7_1251200	coronin	0	0.926361	0	0	0.931	NA	NA
PF3D7_1241700	replication factor C subunit 4, putative	PF3D7_1463200	replication factor C subunit 3, putative	0	0.693703	0.973319	0.893276	0.999183	NA	NA
PF3D7_1241700	replication factor C subunit 4, putative	PF3D7_0111300	replication factor c protein, putative	0	0.287086	0.972252	0	0.981464	NA	NA
PF3D7_1241700	replication factor C subunit 4, putative	PF3D7_0411900	DNA polymerase alpha catalytic subunit A	0	0.275347	0.151547	0.893276	0.938517	NA	NA
PF3D7_0717500	calcium-dependent protein kinase 4	PF3D7_0407700	conserved Plasmodium protein, unknown function	NA	NA	NA	NA	NA	0.350222	0.235334
PF3D7_0717500	calcium-dependent protein kinase 4	PF3D7_0610500	peptidyl-tRNA hydrolase PTRHD1, putative	NA	NA	NA	NA	NA	0.412889	-0.23243
PF3D7_0717500	calcium-dependent protein kinase 4	PF3D7_0708400	heat shock protein 90	NA	NA	NA	NA	NA	0.359	-0.166809
PF3D7_0717500	calcium-dependent protein kinase 4	PF3D7_0726900	mitochondrial import inner membrane translocase subunit TIM50, putative	NA	NA	NA	NA	NA	0.639222	-0.353363
PF3D7_0717500	calcium-dependent protein kinase 4	PF3D7_0810500	protein phosphatase PPM7, putative	NA	NA	NA	NA	NA	0.387667	-0.171009
PF3D7_0717500	calcium-dependent protein kinase 4	PF3D7_0823000	serine/threonine protein kinase VPS15, putative	NA	NA	NA	NA	NA	0.288778	-0.179839
PF3D7_0717500	calcium-dependent protein kinase 4	PF3D7_0922500	phosphoglycerate kinase	NA	NA	NA	NA	NA	0.399667	-0.15849
PF3D7_0717500	calcium-dependent protein kinase 4	PF3D7_0923000	DNA-directed RNA polymerase II subunit RPB3, putative	NA	NA	NA	NA	NA	0.265556	-0.170804
PF3D7_0717500	calcium-dependent protein kinase 4	PF3D7_1104700	DNA-directed RNA polymerase III subunit RPC8, putative	NA	NA	NA	NA	NA	0.339222	-0.115224
PF3D7_0717500	calcium-dependent protein kinase 4	PF3D7_1238900	protein kinase 2	NA	NA	NA	NA	NA	0.426111	0.124026
PF3D7_0717500	calcium-dependent protein kinase 4	PF3D7_1251200	coronin	NA	NA	NA	NA	NA	0.486444	0.204906
PF3D7_0717500	calcium-dependent protein kinase 4	PF3D7_1305500	mitogen-activated protein kinase phosphatase 1, putative	NA	NA	NA	NA	NA	0.818556	-0.512115
PF3D7_0717500	calcium-dependent protein kinase 4	PF3D7_1309200	protein phosphatase PPM6, putative	NA	NA	NA	NA	NA	0.615778	0.300633
PF3D7_0717500	calcium-dependent protein kinase 4	PF3D7_1328800	transcriptional regulatory protein sir2a	NA	NA	NA	NA	NA	0.373	0.174387
PF3D7_0717500	calcium-dependent protein kinase 4	PF3D7_1362300	conserved protein, unknown function	NA	NA	NA	NA	NA	0.392778	-0.179389
PF3D7_0717500	calcium-dependent protein kinase 4	PF3D7_1403900	serine/threonine protein phosphatase CPPED1, putative	NA	NA	NA	NA	NA	0.285889	-0.121605
PF3D7_0717500	calcium-dependent protein kinase 4	PF3D7_1414500	atypical protein kinase, ABC-1 family, putative	NA	NA	NA	NA	NA	0.544667	0.345023
PF3D7_0717500	calcium-dependent protein kinase 4	PF3D7_1423300	serine/threonine protein phosphatase 7	NA	NA	NA	NA	NA	0.405333	0.181834
PF3D7_0717500	calcium-dependent protein kinase 4	PF3D7_1457900	conserved Plasmodium protein, unknown function	NA	NA	NA	NA	NA	0.328556	0.123943
PF3D7_0934800	cAMP-dependent protein kinase catalytic subunit	PF3D7_0610500	peptidyl-tRNA hydrolase PTRHD1, putative	NA	NA	NA	NA	NA	0.668778	-0.563148
PF3D7_0934800	cAMP-dependent protein kinase catalytic subunit	PF3D7_1414500	atypical protein kinase, ABC-1 family, putative	NA	NA	NA	NA	NA	0.312	0.177067
PF3D7_0934800	cAMP-dependent protein kinase catalytic subunit	PF3D7_1426200	protein arginine N-methyltransferase 1	NA	NA	NA	NA	NA	0.343222	-0.168269
PF3D7_1223100	cAMP-dependent protein kinase regulatory subunit	PF3D7_0105300	cyclase-associated protein	NA	NA	NA	NA	NA	0.917222	1.01541
PF3D7_1223100	cAMP-dependent protein kinase regulatory subunit	PF3D7_0217500	calcium-dependent protein kinase 1	NA	NA	NA	NA	NA	0.452889	0.252498
PF3D7_1223100	cAMP-dependent protein kinase regulatory subunit	PF3D7_0407700	conserved Plasmodium protein, unknown function	NA	NA	NA	NA	NA	0.985889	1.01222
PF3D7_1223100	cAMP-dependent protein kinase regulatory subunit	PF3D7_0409400	chaperone protein DnaJ	NA	NA	NA	NA	NA	0.365	-0.262114
PF3D7_1223100	cAMP-dependent protein kinase regulatory subunit	PF3D7_0704500	serine/threonine protein kinase, putative	NA	NA	NA	NA	NA	0.413444	0.379005
PF3D7_1223100	cAMP-dependent protein kinase regulatory subunit	PF3D7_0723300	conserved Plasmodium protein, unknown function	NA	NA	NA	NA	NA	0.520222	0.328883
PF3D7_1223100	cAMP-dependent protein kinase regulatory subunit	PF3D7_0726900	mitochondrial import inner membrane translocase subunit TIM50, putative	NA	NA	NA	NA	NA	0.262667	-0.185046
PF3D7_1223100	cAMP-dependent protein kinase regulatory subunit	PF3D7_0802600	adenylyl cyclase beta	NA	NA	NA	NA	NA	0.706556	0.490698
PF3D7_1223100	cAMP-dependent protein kinase regulatory subunit	PF3D7_0806300	ferlin, putative	NA	NA	NA	NA	NA	0.656667	0.843494
PF3D7_1223100	cAMP-dependent protein kinase regulatory subunit	PF3D7_0810300	protein phosphatase PPM5, putative	NA	NA	NA	NA	NA	0.809222	0.610959
PF3D7_1223100	cAMP-dependent protein kinase regulatory subunit	PF3D7_0902100	serine/threonine protein kinase, FIKK family	NA	NA	NA	NA	NA	0.667333	0.665484
PF3D7_1223100	cAMP-dependent protein kinase regulatory subunit	PF3D7_0905800	conserved Plasmodium protein, unknown function	NA	NA	NA	NA	NA	0.416333	-0.407015
PF3D7_1223100	cAMP-dependent protein kinase regulatory subunit	PF3D7_0934800	cAMP-dependent protein kinase catalytic subunit	NA	NA	NA	NA	NA	0.996222	1.12202
PF3D7_1223100	cAMP-dependent protein kinase regulatory subunit	PF3D7_1010200	DNA2/NAM7 helicase, putative	NA	NA	NA	NA	NA	0.293556	-0.117163
PF3D7_1223100	cAMP-dependent protein kinase regulatory subunit	PF3D7_1015900	enolase	NA	NA	NA	NA	NA	0.585778	-0.388577
PF3D7_1223100	cAMP-dependent protein kinase regulatory subunit	PF3D7_1030800	calmodulin, putative	NA	NA	NA	NA	NA	0.766111	0.676896
PF3D7_1223100	cAMP-dependent protein kinase regulatory subunit	PF3D7_1143300	DNA-directed RNA polymerases I and III subunit RPAC1, putative	NA	NA	NA	NA	NA	0.467	-0.292653
PF3D7_1223100	cAMP-dependent protein kinase regulatory subunit	PF3D7_1211600	lysine-specific histone demethylase 1, putative	NA	NA	NA	NA	NA	0.275889	-0.242157
PF3D7_1223100	cAMP-dependent protein kinase regulatory subunit	PF3D7_1222700	glideosome-associated protein 45	NA	NA	NA	NA	NA	0.883444	0.443695
PF3D7_1223100	cAMP-dependent protein kinase regulatory subunit	PF3D7_1238600	sphingomyelin phosphodiesterase	NA	NA	NA	NA	NA	0.381667	0.505592
PF3D7_1223100	cAMP-dependent protein kinase regulatory subunit	PF3D7_1243900	double C2-like domain-containing protein	NA	NA	NA	NA	NA	0.876889	0.719467
PF3D7_1223100	cAMP-dependent protein kinase regulatory subunit	PF3D7_1321100	conserved Plasmodium protein, unknown function	NA	NA	NA	NA	NA	0.961111	0.611876
PF3D7_1223100	cAMP-dependent protein kinase regulatory subunit	PF3D7_1426200	protein arginine N-methyltransferase 1	NA	NA	NA	NA	NA	0.254333	-0.149557
PF3D7_1223100	cAMP-dependent protein kinase regulatory subunit	PF3D7_1441300	serine/threonine protein kinase, putative	NA	NA	NA	NA	NA	0.299333	0.193538
PF3D7_1223100	cAMP-dependent protein kinase regulatory subunit	PF3D7_1461400	conserved Plasmodium protein, unknown function	NA	NA	NA	NA	NA	0.390778	0.268148
PF3D7_1238900	protein kinase 2	PF3D7_0420300	transcription factor with AP2 domain(s)	NA	NA	NA	NA	NA	0.994778	0.455831
PF3D7_1238900	protein kinase 2	PF3D7_1129600	phosphatidylinositol-4-phosphate 5-kinase, putative	NA	NA	NA	NA	NA	0.493444	0.214338
PF3D7_1238900	protein kinase 2	PF3D7_1340600	RNA lariat debranching enzyme, putative	NA	NA	NA	NA	NA	0.913222	-0.325847
PF3D7_1238900	protein kinase 2	PF3D7_1455000	protein phosphatase PPM3, putative	NA	NA	NA	NA	NA	0.268556	0.104005
PF3D7_1238900	protein kinase 2	PF3D7_0205500	DNA-directed RNA polymerase II 16 kDa subunit, putative	NA	NA	NA	NA	NA	0.321778	-0.155732
PF3D7_1238900	protein kinase 2	PF3D7_0823000	serine/threonine protein kinase VPS15, putative	NA	NA	NA	NA	NA	0.636333	-0.378602
PF3D7_1238900	protein kinase 2	PF3D7_1143100	transcription factor with AP2 domain(s)	NA	NA	NA	NA	NA	0.263111	0.13517
PF3D7_1238900	protein kinase 2	PF3D7_1146600	CCAAT-box DNA binding protein subunit B	NA	NA	NA	NA	NA	0.265444	0.145759
PF3D7_1238900	protein kinase 2	PF3D7_1229800	myosin D	NA	NA	NA	NA	NA	0.392667	0.225308
PF3D7_1238900	protein kinase 2	PF3D7_1251200	coronin	NA	NA	NA	NA	NA	0.382222	0.16615
PF3D7_1238900	protein kinase 2	PF3D7_1414500	atypical protein kinase, ABC-1 family, putative	NA	NA	NA	NA	NA	0.452778	0.246162
PF3D7_1238900	protein kinase 2	PF3D7_1421400	DNA-directed RNA polymerase III subunit RPC6, putative	NA	NA	NA	NA	NA	0.264111	-0.0806884
PF3D7_0711400	histone deacetylase complex subunit SAP18, putative	PF3D7_0308000	DNA polymerase delta small subunit, putative	NA	NA	NA	NA	NA	0.775556	0.311166
PF3D7_0711400	histone deacetylase complex subunit SAP18, putative	PF3D7_1317100	DNA replication licensing factor MCM4	NA	NA	NA	NA	NA	0.687444	0.140955
PF3D7_0711400	histone deacetylase complex subunit SAP18, putative	PF3D7_1466100	protein phosphatase containing kelch-like domains	NA	NA	NA	NA	NA	0.259222	0.0666493
PF3D7_0711400	histone deacetylase complex subunit SAP18, putative	PF3D7_0218000	replication factor C subunit 2, putative	NA	NA	NA	NA	NA	0.275556	0.0751794
PF3D7_0711400	histone deacetylase complex subunit SAP18, putative	PF3D7_0304200	EH domain-containing protein	NA	NA	NA	NA	NA	0.269556	-0.0955654
PF3D7_0711400	histone deacetylase complex subunit SAP18, putative	PF3D7_0632800	erythrocyte membrane protein 1, PfEMP1	NA	NA	NA	NA	NA	0.261889	-0.107444
PF3D7_0711400	histone deacetylase complex subunit SAP18, putative	PF3D7_1107400	DNA repair protein RAD51	NA	NA	NA	NA	NA	0.283556	0.0818578
PF3D7_0711400	histone deacetylase complex subunit SAP18, putative	PF3D7_1108000	IWS1-like protein, putative	NA	NA	NA	NA	NA	0.766667	-0.321001
PF3D7_0711400	histone deacetylase complex subunit SAP18, putative	PF3D7_1111900	conserved Plasmodium protein, unknown function	NA	NA	NA	NA	NA	0.373444	0.141524
PF3D7_0711400	histone deacetylase complex subunit SAP18, putative	PF3D7_1366500	nucleoside diphosphate kinase	NA	NA	NA	NA	NA	0.314778	0.092646
PF3D7_1107400	DNA repair protein RAD51	PF3D7_1220900	heterochromatin protein 1	NA	NA	NA	NA	NA	0.820333	0.360774
PF3D7_1111900	conserved Plasmodium protein, unknown function	PF3D7_1308500	conserved Plasmodium protein, unknown function	NA	NA	NA	NA	NA	0.839444	0.372192
PF3D7_1111900	conserved Plasmodium protein, unknown function	PF3D7_0708100	DNA-directed RNA polymerases I, II, and III subunit RPABC5, putative	NA	NA	NA	NA	NA	0.861111	0.246836
PF3D7_1366500	nucleoside diphosphate kinase	PF3D7_0709300	Cg2 protein, putative	NA	NA	NA	NA	NA	0.714556	0.351834
PF3D7_1366500	nucleoside diphosphate kinase	PF3D7_1250700	conserved Plasmodium protein, unknown function	NA	NA	NA	NA	NA	0.313556	0.141308
PF3D7_1437200	ribonucleoside-diphosphate reductase large subunit, putative	PF3D7_0206300	pentafunctional AROM polypeptide, putative, pseudogene	NA	NA	NA	NA	NA	0.428778	-0.324948
PF3D7_1437200	ribonucleoside-diphosphate reductase large subunit, putative	PF3D7_0801000	Plasmodium exported protein (PHISTc), unknown function	NA	NA	NA	NA	NA	0.440333	-0.168395
PF3D7_1437200	ribonucleoside-diphosphate reductase large subunit, putative	PF3D7_0803400	DNA repair and recombination protein RAD54, putative	NA	NA	NA	NA	NA	0.601111	0.465762
PF3D7_1437200	ribonucleoside-diphosphate reductase large subunit, putative	PF3D7_1008200	endonuclease, putative	NA	NA	NA	NA	NA	0.763333	0.46759
PF3D7_1437200	ribonucleoside-diphosphate reductase large subunit, putative	PF3D7_1019500	conserved Plasmodium membrane protein, unknown function	NA	NA	NA	NA	NA	0.637333	0.521293
PF3D7_1437200	ribonucleoside-diphosphate reductase large subunit, putative	PF3D7_1121900	serine/threonine protein kinase, putative	NA	NA	NA	NA	NA	0.368889	0.209678
PF3D7_1437200	ribonucleoside-diphosphate reductase large subunit, putative	PF3D7_1307600	DNA-directed RNA polymerase alpha chain, putative	NA	NA	NA	NA	NA	0.495333	0.345982
PF3D7_1437200	ribonucleoside-diphosphate reductase large subunit, putative	PF3D7_1466100	protein phosphatase containing kelch-like domains	NA	NA	NA	NA	NA	0.959667	0.786527
PF3D7_1437200	ribonucleoside-diphosphate reductase large subunit, putative	PF3D7_1470500	phosphodiesterase delta, putative	NA	NA	NA	NA	NA	0.760111	0.637723
PF3D7_1015800	ribonucleoside-diphosphate reductase small chain, putative	PF3D7_0105800	conserved Plasmodium protein, unknown function	NA	NA	NA	NA	NA	0.402444	0.225977
PF3D7_1015800	ribonucleoside-diphosphate reductase small chain, putative	PF3D7_0218000	replication factor C subunit 2, putative	NA	NA	NA	NA	NA	0.614556	0.414128
PF3D7_1015800	ribonucleoside-diphosphate reductase small chain, putative	PF3D7_0317200	cdc2-related protein kinase 4	NA	NA	NA	NA	NA	0.298556	0.194725
PF3D7_1015800	ribonucleoside-diphosphate reductase small chain, putative	PF3D7_0319000	P-type ATPase, putative	NA	NA	NA	NA	NA	0.487	0.150686
PF3D7_1015800	ribonucleoside-diphosphate reductase small chain, putative	PF3D7_0416400	histone acetyltransferase, putative	NA	NA	NA	NA	NA	0.773778	0.629983
PF3D7_1015800	ribonucleoside-diphosphate reductase small chain, putative	PF3D7_0527000	DNA replication licensing factor MCM3, putative	NA	NA	NA	NA	NA	0.983444	0.754151
PF3D7_1015800	ribonucleoside-diphosphate reductase small chain, putative	PF3D7_0607600	spindle assembly abnormal protein 6, putative	NA	NA	NA	NA	NA	0.335111	0.185482
PF3D7_1015800	ribonucleoside-diphosphate reductase small chain, putative	PF3D7_0623300	EGF-like membrane protein, putative	NA	NA	NA	NA	NA	0.250111	0.197254
PF3D7_1015800	ribonucleoside-diphosphate reductase small chain, putative	PF3D7_0625300	DNA polymerase 1, putative	NA	NA	NA	NA	NA	0.725111	0.403292
PF3D7_1015800	ribonucleoside-diphosphate reductase small chain, putative	PF3D7_0716300	conserved Plasmodium protein, unknown function	NA	NA	NA	NA	NA	0.434222	0.228365
PF3D7_1015800	ribonucleoside-diphosphate reductase small chain, putative	PF3D7_0902200	serine/threonine protein kinase, FIKK family	NA	NA	NA	NA	NA	0.294778	-0.201492
PF3D7_1015800	ribonucleoside-diphosphate reductase small chain, putative	PF3D7_0904900	copper-transporting ATPase	NA	NA	NA	NA	NA	0.857667	0.451659
PF3D7_1015800	ribonucleoside-diphosphate reductase small chain, putative	PF3D7_0910900	DNA primase large subunit, putative	NA	NA	NA	NA	NA	0.680222	0.601152
PF3D7_1015800	ribonucleoside-diphosphate reductase small chain, putative	PF3D7_0917500	conserved Plasmodium protein, unknown function	NA	NA	NA	NA	NA	0.363889	0.215492
PF3D7_1015800	ribonucleoside-diphosphate reductase small chain, putative	PF3D7_1022800	4-hydroxy-3-methylbut-2-en-1-yl diphosphate synthase	NA	NA	NA	NA	NA	0.879778	0.819177
PF3D7_1015800	ribonucleoside-diphosphate reductase small chain, putative	PF3D7_1105500	centrin-4	NA	NA	NA	NA	NA	0.745333	0.610424
PF3D7_1015800	ribonucleoside-diphosphate reductase small chain, putative	PF3D7_1127100	deoxyuridine 5'-triphosphate nucleotidohydrolase	NA	NA	NA	NA	NA	0.955556	0.882803
PF3D7_1015800	ribonucleoside-diphosphate reductase small chain, putative	PF3D7_1129600	phosphatidylinositol-4-phosphate 5-kinase, putative	NA	NA	NA	NA	NA	0.354111	-0.242301
PF3D7_1015800	ribonucleoside-diphosphate reductase small chain, putative	PF3D7_1202700	conserved Plasmodium protein, unknown function	NA	NA	NA	NA	NA	0.265	-0.128142
PF3D7_1015800	ribonucleoside-diphosphate reductase small chain, putative	PF3D7_1211300	DNA helicase MCM8, putative	NA	NA	NA	NA	NA	0.642778	0.368122
PF3D7_1015800	ribonucleoside-diphosphate reductase small chain, putative	PF3D7_1211700	DNA replication licensing factor MCM5, putative	NA	NA	NA	NA	NA	0.550778	0.24813
PF3D7_1015800	ribonucleoside-diphosphate reductase small chain, putative	PF3D7_1227500	cyclin	NA	NA	NA	NA	NA	0.469333	0.210065
PF3D7_1015800	ribonucleoside-diphosphate reductase small chain, putative	PF3D7_1241700	replication factor C subunit 4, putative	NA	NA	NA	NA	NA	0.848889	0.770231
PF3D7_1015800	ribonucleoside-diphosphate reductase small chain, putative	PF3D7_1317100	DNA replication licensing factor MCM4	NA	NA	NA	NA	NA	0.367667	0.191091
PF3D7_1015800	ribonucleoside-diphosphate reductase small chain, putative	PF3D7_1322000	adenosine-diphosphatase, putative	NA	NA	NA	NA	NA	0.917667	0.649062
PF3D7_1015800	ribonucleoside-diphosphate reductase small chain, putative	PF3D7_1329300	chromatin assembly factor 1 subunit, putative	NA	NA	NA	NA	NA	0.398333	0.368583
PF3D7_1015800	ribonucleoside-diphosphate reductase small chain, putative	PF3D7_1332600	apurinic/apyrimidinic endonuclease Apn1, putative	NA	NA	NA	NA	NA	0.525	0.270379
PF3D7_1015800	ribonucleoside-diphosphate reductase small chain, putative	PF3D7_1347100	DNA topoisomerase 3, putative	NA	NA	NA	NA	NA	0.965556	0.790872
PF3D7_1015800	ribonucleoside-diphosphate reductase small chain, putative	PF3D7_1356900	protein kinase 5	NA	NA	NA	NA	NA	0.615111	0.531644
PF3D7_1015800	ribonucleoside-diphosphate reductase small chain, putative	PF3D7_1368800	DNA repair endonuclease, putative	NA	NA	NA	NA	NA	0.931111	0.729641
PF3D7_1015800	ribonucleoside-diphosphate reductase small chain, putative	PF3D7_1415000	uracil-DNA glycosylase	NA	NA	NA	NA	NA	0.671333	0.44987
PF3D7_1015800	ribonucleoside-diphosphate reductase small chain, putative	PF3D7_1433900	protein kinase, putative	NA	NA	NA	NA	NA	0.305556	0.126733
PF3D7_1015800	ribonucleoside-diphosphate reductase small chain, putative	PF3D7_1445400	protein serine/threonine kinase-1	NA	NA	NA	NA	NA	0.545333	-0.238939
PF3D7_1015800	ribonucleoside-diphosphate reductase small chain, putative	PF3D7_1463200	replication factor C subunit 3, putative	NA	NA	NA	NA	NA	0.531444	0.377373
PF3D7_1127100	deoxyuridine 5'-triphosphate nucleotidohydrolase	PF3D7_0309200	serine/threonine protein kinase, putative	NA	NA	NA	NA	NA	0.399	0.21028
PF3D7_1127100	deoxyuridine 5'-triphosphate nucleotidohydrolase	PF3D7_0418800	conserved Plasmodium protein, unknown function	NA	NA	NA	NA	NA	0.383889	-0.23535
PF3D7_0623300	EGF-like membrane protein, putative	PF3D7_1211700	DNA replication licensing factor MCM5, putative	NA	NA	NA	NA	NA	0.702889	-0.232992
PF3D7_1105500	centrin-4	PF3D7_0802800	serine/threonine protein phosphatase 2B catalytic subunit A	NA	NA	NA	NA	NA	0.588	-0.23823
PF3D7_1241700	replication factor C subunit 4, putative	PF3D7_1107400	DNA repair protein RAD51	NA	NA	NA	NA	NA	0.326667	0.215399
PF3D7_1241700	replication factor C subunit 4, putative	PF3D7_0603500	cation/H+ antiporter	NA	NA	NA	NA	NA	0.649	0.380624
PF3D7_1463200	replication factor C subunit 3, putative	PF3D7_0416400	histone acetyltransferase, putative	NA	NA	NA	NA	NA	0.356333	-0.210744
PF3D7_1433900	protein kinase, putative	PF3D7_1014600	transcriptional coactivator ADA2	NA	NA	NA	NA	NA	0.319333	0.173437
PF3D7_1415000	uracil-DNA glycosylase	PF3D7_1412500	actin II	NA	NA	NA	NA	NA	0.301778	-0.0667381
PF3D7_1356900	protein kinase 5	PF3D7_1211300	DNA helicase MCM8, putative	NA	NA	NA	NA	NA	0.278556	0.105097
PF3D7_1322000	adenosine-diphosphatase, putative	PF3D7_1027700	centrin-3	NA	NA	NA	NA	NA	0.268222	0.158094
PF3D7_1322000	adenosine-diphosphatase, putative	PF3D7_0821600	clp1-related protein, putative	NA	NA	NA	NA	NA	0.393	0.190335
PF3D7_1315800	transcription factor MYB1	PF3D7_0508100	SET domain protein, putative	NA	NA	NA	NA	NA	0.440111	0.120565
PF3D7_1315800	transcription factor MYB1	PF3D7_1020700	histone acetyltransferase, putative	NA	NA	NA	NA	NA	0.395333	-0.053215
PF3D7_1315800	transcription factor MYB1	PF3D7_0102600	serine/threonine protein kinase, FIKK family	NA	NA	NA	NA	NA	0.330333	-0.0729507
PF3D7_1315800	transcription factor MYB1	PF3D7_0607600	spindle assembly abnormal protein 6, putative	NA	NA	NA	NA	NA	0.258556	0.0619857
PF3D7_1315800	transcription factor MYB1	PF3D7_0802100	transcription factor with AP2 domain(s)	NA	NA	NA	NA	NA	0.273889	0.077707
PF3D7_1315800	transcription factor MYB1	PF3D7_0805700	serine/threonine protein kinase, FIKK family	NA	NA	NA	NA	NA	0.445111	0.0984818
PF3D7_1315800	transcription factor MYB1	PF3D7_0902100	serine/threonine protein kinase, FIKK family	NA	NA	NA	NA	NA	0.439889	0.195319
PF3D7_1315800	transcription factor MYB1	PF3D7_1138400	guanylyl cyclase	NA	NA	NA	NA	NA	0.321333	0.0576927
PF3D7_0508100	SET domain protein, putative	PF3D7_1247000	DNA replication origin binding protein, putative	NA	NA	NA	NA	NA	0.592	0.363412
PF3D7_0508100	SET domain protein, putative	PF3D7_0413500	phosphoglucomutase-2	NA	NA	NA	NA	NA	0.261778	0.189705
PF3D7_0508100	SET domain protein, putative	PF3D7_0731400	serine/threonine protein kinase, FIKK family, pseudogene	NA	NA	NA	NA	NA	0.252111	-0.223797
PF3D7_0508100	SET domain protein, putative	PF3D7_1243800	WD repeat-containing protein 82, putative	NA	NA	NA	NA	NA	0.614222	-0.936904
PF3D7_1020700	histone acetyltransferase, putative	PF3D7_0310300	phosphoglycerate mutase, putative	NA	NA	NA	NA	NA	0.280556	0.210322
PF3D7_1020700	histone acetyltransferase, putative	PF3D7_0407300	transcription factor, putative	NA	NA	NA	NA	NA	0.288	0.181094
PF3D7_1020700	histone acetyltransferase, putative	PF3D7_0424500	serine/threonine protein kinase, FIKK family	NA	NA	NA	NA	NA	0.735111	0.709008
PF3D7_1020700	histone acetyltransferase, putative	PF3D7_0505000	conserved Plasmodium membrane protein, unknown function	NA	NA	NA	NA	NA	0.401778	0.40984
PF3D7_1020700	histone acetyltransferase, putative	PF3D7_0509400	RNA polymerase I	NA	NA	NA	NA	NA	0.388778	0.259083
PF3D7_1020700	histone acetyltransferase, putative	PF3D7_0625200	conserved Plasmodium protein, unknown function	NA	NA	NA	NA	NA	0.701	-0.543111
PF3D7_1020700	histone acetyltransferase, putative	PF3D7_0708100	DNA-directed RNA polymerases I, II, and III subunit RPABC5, putative	NA	NA	NA	NA	NA	0.950222	0.982884
PF3D7_1020700	histone acetyltransferase, putative	PF3D7_0709300	Cg2 protein, putative	NA	NA	NA	NA	NA	0.829889	0.870659
PF3D7_1020700	histone acetyltransferase, putative	PF3D7_0811500	histone-arginine methyltransferase CARM1, putative	NA	NA	NA	NA	NA	0.708111	0.487844
PF3D7_1020700	histone acetyltransferase, putative	PF3D7_0816000	ribosome assembly protein RRB1, putative	NA	NA	NA	NA	NA	0.343667	0.227224
PF3D7_1020700	histone acetyltransferase, putative	PF3D7_0821600	clp1-related protein, putative	NA	NA	NA	NA	NA	0.829	0.849221
PF3D7_1020700	histone acetyltransferase, putative	PF3D7_1010200	DNA2/NAM7 helicase, putative	NA	NA	NA	NA	NA	0.760111	0.711317
PF3D7_1020700	histone acetyltransferase, putative	PF3D7_1134700	DNA-directed RNA polymerase I subunit RPA2, putative	NA	NA	NA	NA	NA	0.828889	0.726789
PF3D7_1020700	histone acetyltransferase, putative	PF3D7_1200800	serine/threonine protein kinase, FIKK family	NA	NA	NA	NA	NA	0.328778	0.312176
PF3D7_1020700	histone acetyltransferase, putative	PF3D7_1206600	DNA-directed RNA polymerase III subunit RPC2, putative	NA	NA	NA	NA	NA	0.999889	1.23384
PF3D7_1020700	histone acetyltransferase, putative	PF3D7_1225400	conserved Plasmodium protein, unknown function	NA	NA	NA	NA	NA	0.367111	0.247418
PF3D7_1020700	histone acetyltransferase, putative	PF3D7_1227800	histone S-adenosyl methyltransferase, putative	NA	NA	NA	NA	NA	0.966778	0.922135
PF3D7_1020700	histone acetyltransferase, putative	PF3D7_1333700	histone H3-like centromeric protein CSE4	NA	NA	NA	NA	NA	0.893222	-0.789808
PF3D7_1020700	histone acetyltransferase, putative	PF3D7_1350900	transcription factor with AP2 domain(s)	NA	NA	NA	NA	NA	0.348444	0.251314
PF3D7_1020700	histone acetyltransferase, putative	PF3D7_1355300	histone-lysine N-methyltransferase, putative	NA	NA	NA	NA	NA	0.341	0.242388
PF3D7_1020700	histone acetyltransferase, putative	PF3D7_1364800	DNA-directed RNA polymerases I, II, and III subunit RPABC1, putative	NA	NA	NA	NA	NA	0.533222	0.269175
PF3D7_1020700	histone acetyltransferase, putative	PF3D7_1401800	choline kinase	NA	NA	NA	NA	NA	0.382111	-0.212653
PF3D7_1020700	histone acetyltransferase, putative	PF3D7_1414400	serine/threonine protein phosphatase PP1	NA	NA	NA	NA	NA	0.602556	-0.493355
PF3D7_1020700	histone acetyltransferase, putative	PF3D7_1415200	DNA-directed RNA polymerases I and III subunit RPAC2, putative	NA	NA	NA	NA	NA	0.654333	0.473841
PF3D7_1020700	histone acetyltransferase, putative	PF3D7_1458600	conserved Plasmodium protein, unknown function	NA	NA	NA	NA	NA	0.564667	0.436353
PF3D7_1020700	histone acetyltransferase, putative	PF3D7_1458800	DNA-directed RNA polymerase III subunit RPC5, putative	NA	NA	NA	NA	NA	0.725667	0.928417
PF3D7_1020700	histone acetyltransferase, putative	PF3D7_1463400	DNA-directed RNA polymerase III subunit RPC4, putative	NA	NA	NA	NA	NA	0.995	1.04553
PF3D7_0216800	conserved Plasmodium membrane protein, unknown function	PF3D7_0708100	DNA-directed RNA polymerases I, II, and III subunit RPABC5, putative	NA	NA	NA	NA	NA	0.318667	0.0958082
PF3D7_1364800	DNA-directed RNA polymerases I, II, and III subunit RPABC1, putative	PF3D7_1022400	serine/arginine-rich splicing factor 4	NA	NA	NA	NA	NA	0.483	0.207167
PF3D7_1112100	conserved Plasmodium protein, unknown function	PF3D7_0105300	cyclase-associated protein	NA	NA	NA	NA	NA	0.757444	0.339738
PF3D7_1112100	conserved Plasmodium protein, unknown function	PF3D7_0217500	calcium-dependent protein kinase 1	NA	NA	NA	NA	NA	0.514333	0.107372
PF3D7_1112100	conserved Plasmodium protein, unknown function	PF3D7_1133400	apical membrane antigen 1	NA	NA	NA	NA	NA	0.739444	0.162499
PF3D7_1112100	conserved Plasmodium protein, unknown function	PF3D7_0714400	calmodulin, putative	NA	NA	NA	NA	NA	0.999111	-0.75006
PF3D7_1112100	conserved Plasmodium protein, unknown function	PF3D7_1019500	conserved Plasmodium membrane protein, unknown function	NA	NA	NA	NA	NA	0.490778	0.193312
PF3D7_1112100	conserved Plasmodium protein, unknown function	PF3D7_1337800	calcium-dependent protein kinase 5	NA	NA	NA	NA	NA	0.308	0.0469798
PF3D7_1112100	conserved Plasmodium protein, unknown function	PF3D7_1337100	protein kinase 6	NA	NA	NA	NA	NA	0.263333	-0.0647273
PF3D7_1112100	conserved Plasmodium protein, unknown function	PF3D7_1350900	transcription factor with AP2 domain(s)	NA	NA	NA	NA	NA	0.716	-0.347245
PF3D7_1112100	conserved Plasmodium protein, unknown function	PF3D7_0403900	SET domain protein, putative	NA	NA	NA	NA	NA	0.624222	0.235255
PF3D7_1112100	conserved Plasmodium protein, unknown function	PF3D7_1141800	EELM2 domain-containing protein, putative	NA	NA	NA	NA	NA	0.300667	0.101228
PF3D7_1112100	conserved Plasmodium protein, unknown function	PF3D7_0407700	conserved Plasmodium protein, unknown function	NA	NA	NA	NA	NA	0.867333	0.320372
PF3D7_1112100	conserved Plasmodium protein, unknown function	PF3D7_1434200	calmodulin	NA	NA	NA	NA	NA	0.352111	0.139159
PF3D7_1112100	conserved Plasmodium protein, unknown function	PF3D7_0803300	mitogen-activated protein kinase organizer 1, putative	NA	NA	NA	NA	NA	0.294222	0.101968
PF3D7_1112100	conserved Plasmodium protein, unknown function	PF3D7_0918900	gamma-glutamylcysteine synthetase	NA	NA	NA	NA	NA	0.265	-0.0912573
PF3D7_1112100	conserved Plasmodium protein, unknown function	PF3D7_0802100	transcription factor with AP2 domain(s)	NA	NA	NA	NA	NA	0.300111	0.118807
PF3D7_1112100	conserved Plasmodium protein, unknown function	PF3D7_0723300	conserved Plasmodium protein, unknown function	NA	NA	NA	NA	NA	0.269556	0.126553
PF3D7_1112100	conserved Plasmodium protein, unknown function	PF3D7_0321400	protein kinase, putative	NA	NA	NA	NA	NA	0.477556	0.167044
PF3D7_1112100	conserved Plasmodium protein, unknown function	PF3D7_0423200	BSD-domain protein, putative	NA	NA	NA	NA	NA	0.276111	0.100521
PF3D7_1112100	conserved Plasmodium protein, unknown function	PF3D7_1030800	calmodulin, putative	NA	NA	NA	NA	NA	0.991444	0.544149
PF3D7_1112100	conserved Plasmodium protein, unknown function	PF3D7_1423300	serine/threonine protein phosphatase 7	NA	NA	NA	NA	NA	0.650667	0.142624
PF3D7_1112100	conserved Plasmodium protein, unknown function	PF3D7_1146600	CCAAT-box DNA binding protein subunit B	NA	NA	NA	NA	NA	0.858444	0.373317
PF3D7_1112100	conserved Plasmodium protein, unknown function	PF3D7_1421400	DNA-directed RNA polymerase III subunit RPC6, putative	NA	NA	NA	NA	NA	0.733667	-0.281892
PF3D7_1112100	conserved Plasmodium protein, unknown function	PF3D7_1027000	conserved Plasmodium protein, unknown function	NA	NA	NA	NA	NA	0.319	-0.110602
PF3D7_1112100	conserved Plasmodium protein, unknown function	PF3D7_0803400	DNA repair and recombination protein RAD54, putative	NA	NA	NA	NA	NA	0.513	0.199309
PF3D7_1112100	conserved Plasmodium protein, unknown function	PF3D7_0708300	EKC/KEOPS complex subunit BUD32	NA	NA	NA	NA	NA	0.492444	-0.249957
PF3D7_1112100	conserved Plasmodium protein, unknown function	PF3D7_0206600	DNA-directed RNA polymerase III subunit RPC10, putative	NA	NA	NA	NA	NA	0.382111	-0.134611
PF3D7_1112100	conserved Plasmodium protein, unknown function	PF3D7_1226800	ataxin-3, putative	NA	NA	NA	NA	NA	0.477333	0.158515
PF3D7_1112100	conserved Plasmodium protein, unknown function	PF3D7_0407300	transcription factor, putative	NA	NA	NA	NA	NA	0.337444	-0.129266
PF3D7_1112100	conserved Plasmodium protein, unknown function	PF3D7_1037100	pyruvate kinase 2	NA	NA	NA	NA	NA	0.432	-0.112263
PF3D7_1112100	conserved Plasmodium protein, unknown function	PF3D7_1214200	histone-lysine N-methyltransferase, putative	NA	NA	NA	NA	NA	0.251333	-0.0653333
PF3D7_1112100	conserved Plasmodium protein, unknown function	PF3D7_1247500	serine/threonine protein kinase, putative	NA	NA	NA	NA	NA	0.452778	0.128693
PF3D7_1112100	conserved Plasmodium protein, unknown function	PF3D7_0822100	mediator of RNA polymerase II transcription subunit 7, putative	NA	NA	NA	NA	NA	0.284556	-0.0749231
PF3D7_1112100	conserved Plasmodium protein, unknown function	PF3D7_1030600	tRNA N6-adenosine threonylcarbamoyltransferase	NA	NA	NA	NA	NA	0.754778	-0.52505
PF3D7_1112100	conserved Plasmodium protein, unknown function	PF3D7_1205100	O-phosphoseryl-tRNA(Sec) selenium transferase, putative	NA	NA	NA	NA	NA	0.609778	-0.233548
PF3D7_1112100	conserved Plasmodium protein, unknown function	PF3D7_0928900	guanylate kinase	NA	NA	NA	NA	NA	0.680222	-0.320169
PF3D7_1112100	conserved Plasmodium protein, unknown function	PF3D7_0731400	serine/threonine protein kinase, FIKK family, pseudogene	NA	NA	NA	NA	NA	0.893667	-0.385789
PF3D7_1112100	conserved Plasmodium protein, unknown function	PF3D7_0801900	conserved Plasmodium protein, unknown function	NA	NA	NA	NA	NA	0.899556	-0.485817
PF3D7_1112100	conserved Plasmodium protein, unknown function	PF3D7_1145800	conserved Plasmodium protein, unknown function	NA	NA	NA	NA	NA	0.928222	-0.422102
PF3D7_1112100	conserved Plasmodium protein, unknown function	PF3D7_0810500	protein phosphatase PPM7, putative	NA	NA	NA	NA	NA	0.314667	-0.0960763
PF3D7_1112100	conserved Plasmodium protein, unknown function	PF3D7_0522000	conserved Plasmodium protein, unknown function	NA	NA	NA	NA	NA	0.253778	-0.0702903
PF3D7_1112100	conserved Plasmodium protein, unknown function	PF3D7_0905800	conserved Plasmodium protein, unknown function	NA	NA	NA	NA	NA	0.959333	-0.538368
PF3D7_1112100	conserved Plasmodium protein, unknown function	PF3D7_0704500	serine/threonine protein kinase, putative	NA	NA	NA	NA	NA	0.263333	0.0722399
PF3D7_1112100	conserved Plasmodium protein, unknown function	PF3D7_0912800	tRNA (adenine(58)-N(1))-methyltransferase non-catalytic subunit TRM6, putative	NA	NA	NA	NA	NA	0.350667	-0.165177
PF3D7_1112100	conserved Plasmodium protein, unknown function	PF3D7_1461400	conserved Plasmodium protein, unknown function	NA	NA	NA	NA	NA	0.968444	0.45868
PF3D7_1112100	conserved Plasmodium protein, unknown function	PF3D7_1106000	RuvB-like helicase 2	NA	NA	NA	NA	NA	0.275333	-0.122006
PF3D7_1112100	conserved Plasmodium protein, unknown function	PF3D7_0923000	DNA-directed RNA polymerase II subunit RPB3, putative	NA	NA	NA	NA	NA	0.478667	-0.186839
PF3D7_1112100	conserved Plasmodium protein, unknown function	PF3D7_1104700	DNA-directed RNA polymerase III subunit RPC8, putative	NA	NA	NA	NA	NA	0.455444	-0.210917
PF3D7_1112100	conserved Plasmodium protein, unknown function	PF3D7_0320900	histone H2A variant, putative	NA	NA	NA	NA	NA	0.385889	0.133953
PF3D7_1112100	conserved Plasmodium protein, unknown function	PF3D7_1305500	mitogen-activated protein kinase phosphatase 1, putative	NA	NA	NA	NA	NA	0.672222	-0.302486
PF3D7_1112100	conserved Plasmodium protein, unknown function	PF3D7_1457900	conserved Plasmodium protein, unknown function	NA	NA	NA	NA	NA	0.348556	0.153133
PF3D7_1112100	conserved Plasmodium protein, unknown function	PF3D7_1436600	cGMP-dependent protein kinase	NA	NA	NA	NA	NA	0.412778	0.14128
PF3D7_1112100	conserved Plasmodium protein, unknown function	PF3D7_1364800	DNA-directed RNA polymerases I, II, and III subunit RPABC1, putative	NA	NA	NA	NA	NA	0.415	-0.256481
PF3D7_1112100	conserved Plasmodium protein, unknown function	PF3D7_0303300	DNA-directed RNA polymerases I, II, and III subunit RPABC2, putative	NA	NA	NA	NA	NA	0.757111	-0.406309
PF3D7_1112100	conserved Plasmodium protein, unknown function	PF3D7_1450400	zinc finger protein, putative	NA	NA	NA	NA	NA	0.317667	-0.117613
PF3D7_1112100	conserved Plasmodium protein, unknown function	PF3D7_1406200	conserved Plasmodium protein, unknown function	NA	NA	NA	NA	NA	0.992778	-0.636142
PF3D7_1112100	conserved Plasmodium protein, unknown function	PF3D7_0805700	serine/threonine protein kinase, FIKK family	0	0.842	0	0	0.842	NA	NA
PF3D7_1112100	conserved Plasmodium protein, unknown function	PF3D7_0704500	serine/threonine protein kinase, putative	0	0.827	0.099	0	0.837	NA	NA
